# Supplementary material for: Increased rate of sporadic and recurrent rare genic copy number variants in Parkinson's disease among Ashkenazi Jews
Source: Mol Genet Genomic Med. 2013 Jun 7;1(3):142–54. doi: 10.1002/mgg3.18 (PMC3782064; doi:10.1002/mgg3.18)
Supplement: Supplementary file 10 [file mgg30001-0142-SD10.xlsx]

## Sheet: clinical comparation
Demographic and Clinical characteristic of OVOS2 CNV subjects
	OVOS2 CNV cases (7)	no OVOS2 CNV cases(261-7=254)
current age, y(SD)	75.4(12.1)	77.4(10.5)
Age at onset,y (SD)	56.2(10.6)	60.1(12.2)
Male,%(no.)	100 (7)	66.5(169)
Years of education, mean(SD)	16.8(3.3)	16.4(3.0)
PD duration	8(4.6)	7.7(6.1)
total motor score (UPDRSIII)(SD)	20.8(12.1)	21.9(13.1)
Total mMMSE score(SD)	54.8(1.7)	51.4(9.1)
Early onset,%(no.)	28.6(2)	24.0 (61)
Family hisotry of PD in first-degree relative,%(no.)	0(0)	20.9(53)
Bradykinesia, %(no.)	83.3(5)	78.2(194)
Res tremor, %(no.)	66.7(4)	73.4(182)
Rigidity, %(no.)	100(6)	92.8(231)
Postural instability, %(no.)	50(3)	57.0(142)
Asymmetry,%(no.)	100(6)	83.4(206)
Rest tremor	33.3(1)	58(105)
Gait	33.3(1)	10.8(14)
Bradykinesia	0	16.4(22)
Poor balance	0	5.4(7)
