# Supplementary material for: Increased rate of sporadic and recurrent rare genic copy number variants in Parkinson's disease among Ashkenazi Jews
Source: Mol Genet Genomic Med. 2013 Jun 7;1(3):142–54. doi: 10.1002/mgg3.18 (PMC3782064; doi:10.1002/mgg3.18)
Supplement: Supplementary file 11 [file mgg30001-0142-SD11.xlsx]

## Sheet: gene_rareCNV in case_cont only
PD ID	Family History	Sex	Status	Age*	CNV Region	Chr	Start bp	End bp	Numsnp	Length (bp)	cn	conf.	Gene	Dis. gene	Gene in case or control
PD31	no	M	case	54	chr1:113987113-114167957	1	113987113	114167957	15	180845	1	21.622	MAGI3,PHTF1,PTPN22,RSBN1	0	case only
Ctrl8	no	F	control	72	chr1:145025789-145842605	1	145025789	145842605	214	816817	3	554.506	ACP6,BCL9,CHD1L,FMO5,GJA5,GJA8,LOC100289211,PDIA3P,PRKAB2	0	control only
Ctrl5	no	F	control	78	chr1:16979082-17126415	1	16979082	17126415	10	147334	3	23.513	CROCC,MIR3675	0	control only
PD36	no	M	case	75	chr1:194979200-195088545	1	194979200	195088545	23	109346	1	64.548	CFH,CFHR1,CFHR3	0	CFH case only
PD40	no	M	case	57	chr1:194979200-195088545	1	194979200	195088545	23	109346	1	38.809	CFH,CFHR1,CFHR3	0	CFH case only
PD42	no	M	case	74	chr1:194979200-195088545	1	194979200	195088545	23	109346	1	64.553	CFH,CFHR1,CFHR3	0	CFH case only
PD38	no	M	case	56	chr1:225262381-225407413	1	225262381	225407413	26	145033	1	21.912	CDC42BPA	0	case only
PD46	no	F	case	64	chr1:225308870-225438529	1	225308870	225438529	16	129660	1	16.059	CDC42BPA	0	case only
Ctrl17	no	F	control	73	chr1:233382166-233490230	1	233382166	233490230	11	108065	1	12.926	ARID4B,MIR4753,RBM34	0	control only
PD70	yes	M	case	62	chr1:246808154-246911720	1	246808154	246911720	19	103567	1	25.017	OR14I1,OR2T10,OR2T11,OR2T27,OR2T35	0	case only
Ctrl31	no	F	control	69	chr1:30906747-31024793	1	30906747	31024793	36	118047	3	27.729	LAPTM5,LOC100129196,MATN1,MIR4420	0	control only
PD46	no	F	case	64	chr1:50125596-50257015	1	50125596	50257015	25	131420	1	11.659	AGBL4	0	case only
PD27	no	M	case	73	chr10:130837828-131272815	10	130837828	131272815	92	434988	3	173.206	MGMT	0	case only
PD52	no	M	case	65	chr10:135092227-135229999	10	135092227	135229999	112	137773	3	86.472	CYP2E1,LOC619207,SYCE1	0	case only
PD61	no	F	case	62	chr10:135092227-135230732	10	135092227	135230732	119	138506	3	235.206	CYP2E1,LOC619207,SPRNP1,SYCE1	0	case only
PD25	no	M	case	64	chr10:135116379-135219995	10	135116379	135219995	60	103617	3	193.418	CYP2E1,LOC619207,SYCE1	0	case only
PD4	no	M	case	44	chr10:44568949-44679489	10	44568949	44679489	23	110541	3	66.357	LOC220980	0	case only
PD46	no	F	case	64	chr10:46185880-46562456	10	46185880	46562456	33	376577	1	15.21	FAM35B,GPRIN2,LOC643650,LOC728643,PPYR1,SYT15	0	case only
PD11	no	M	case	70	chr10:46189908-46591173	10	46189908	46591173	36	401266	3	21.84	ANXA8,ANXA8L1,FAM35B,GPRIN2,LOC643650,LOC728643,PPYR1,SYT15	0	case only
PD28	no	M	case	62	chr10:46440226-46541732	10	46440226	46541732	9	101507	3	12.282	LOC643650,PPYR1	0	case only
PD45	no	M	case	54	chr10:46451204-46591575	10	46451204	46591575	32	140372	3	16.669	ANXA8,ANXA8L1,LOC643650,LOC728643,PPYR1	0	case only
PD18	no	M	case	NA	chr10:46461598-46584706	10	46461598	46584706	10	123109	3	11.811	ANXA8,ANXA8L1,LOC643650,LOC728643,PPYR1	0	case only
Ctrl7	no	F	control	63	chr10:75661647-75815900	10	75661647	75815900	10	154254	3	13.088	ADK	0	control only
Ctrl10	yes	F	control	73	chr10:76674875-76779886	10	76674875	76779886	18	105012	3	34.582	LOC253264	0	control only
PD46	no	F	case	64	chr10:88115814-88258405	10	88115814	88258405	45	142592	1	20.182	GRID1,WAPAL	0	case only
PD23	no	F	case	50	chr10:99094539-99210697	10	99094539	99210697	27	116159	3	68.247	EXOSC1,MMS19,PGAM1,RRP12,ZDHHC16	0	case only
Ctrl15	no	F	control	61	chr11:132429098-132726154	11	132429098	132726154	119	297057	3	310.412	OPCML	0	control only
Ctrl14	no	M	control	71	chr11:26010181-26456604	11	26010181	26456604	65	446424	3	152.274	ANO3	0	control only
Ctrl14	no	M	control	71	chr11:26539637-26690785	11	26539637	26690785	81	151149	3	223.033	ANO3,MUC15,SLC5A12	0	control only
Ctrl14	no	M	control	71	chr11:26699178-26807268	11	26699178	26807268	29	108091	3	138.87	SLC5A12	0	control only
PD82	no	M	case	56	chr12:131322055-131500463	12	131322055	131500463	100	178409	3	56.226	GALNT9,LOC100130238	0	LOC100130238 case only
PD73	no	M	case	50	chr12:131322055-131500463	12	131322055	131500463	100	178409	3	30.152	GALNT9,LOC100130238	0	LOC100130238 case only
Ctrl4	no	F	control	82	chr12:131997176-132197203	12	131997176	132197203	55	200028	1	29.025	ZNF140,ZNF26,ZNF605,ZNF84	0	control only
PD17	no	M	case	59	chr12:20898985-21296099	12	20898985	21296099	164	397115	1	743.543	SLCO1B1,SLCO1B3,SLCO1B7	0	case only
PD31	no	M	case	54	chr12:31152226-31298174	12	31152226	31298174	54	145949	3	52.761	OVOS2	0	case only
PD18	no	M	case	NA	chr12:31152226-31300846	12	31152226	31300846	33	148621	3	84.327	OVOS2	0	case only
PD3	no	M	case	45	chr12:31157554-31298174	12	31157554	31298174	31	140621	3	95.938	OVOS2	0	case only
PD20	no	M	case	63	chr12:31157554-31298174	12	31157554	31298174	31	140621	3	77.376	OVOS2	0	case only
PD72	no	M	case	46	chr12:31157554-31298174	12	31157554	31298174	53	140621	3	177.557	OVOS2	0	case only
PD67	no	M	case	56	chr12:31180151-31298174	12	31180151	31298174	52	118024	3	82.642	OVOS2	0	case only
PD74	no	M	case	73	chr12:31180151-31298174	12	31180151	31298174	52	118024	3	120.182	OVOS2	0	case only
PD38	no	M	case	56	chr12:65340149-65668259	12	65340149	65668259	102	328111	1	202.234	GRIP1	0	case only
PD50	no	M	case	59	chr12:84472912-84805288	12	84472912	84805288	53	332377	3	44.437	NTS,RASSF9	0	case only
PD6	yes	F	case	59	chr12:8496483-8665794	12	8496483	8665794	40	169312	1	133.768	AICDA,CLEC4D,CLEC4E,CLEC6A	0	case only
Ctrl23	no	F	control	53	chr12:9447072-9611502	12	9447072	9611502	26	164431	3	58.556	DDX12	0	control only
Ctrl21	no	F	control	59	chr12:9447530-9605597	12	9447530	9605597	24	158068	3	61.259	DDX12	0	control only
Ctrl1	no	F	control	63	chr13:19699273-19993720	13	19699273	19993720	119	294448	1	367.09	CRYL1,GJB6,MIR4499	0	control only
PD81	no	M	case	60	chr13:22462031-22663100	13	22462031	22663100	85	201070	3	180.648	SGCG	0	case only
PD81	no	M	case	60	chr13:22680577-23830645	13	22680577	23830645	404	1150069	3	1138.35	C1QTNF9,C1QTNF9B,MIPEP,MIR2276,NCRNA00327,PCOTH,SACS,SGCG,SPATA13,TNFRSF19	0	case only
Ctrl32	NA	F	control	NA	chr13:41023089-41132640	13	41023089	41132640	23	109552	1	17.915	KIAA0564	0	control only
PD12	yes	M	case	70	chr13:42297245-42472986	13	42297245	42472986	68	175742	3	132.815	EPSTI1	0	case only
Ctrl32	NA	F	control	NA	chr13:45448444-45604599	13	45448444	45604599	24	156156	3	27.656	CPB2,LCP1,ZC3H13	0	control only
Ctrl32	NA	F	control	NA	chr13:48730384-48876616	13	48730384	48876616	20	146233	1	13.893	CAB39L,CDADC1	0	control only
PD19	no	M	case	81	chr14:101897396-102375968	14	101897396	102375968	58	478573	3	59.037	ANKRD9,CINP,MIR4309,RCOR1,TECPR2,TRAF3	0	case only
PD19	no	M	case	81	chr14:103131399-103252751	14	103131399	103252751	22	121353	3	42.282	KLC1,XRCC3,ZFYVE21	0	case only
PD19	no	M	case	81	chr14:104532112-104673664	14	104532112	104673664	28	141553	3	62.328	C14orf79,CDCA4,GPR132	0	case only
Ctrl22	no	F	control	72	chr14:104828437-105012622	14	104828437	105012622	26	184186	1	25.348	BRF1,CRIP2,MTA1,PACS2,TEX22	0	control only
Ctrl3	no	F	control	74	chr14:18520261-19317620	14	18520261	19317620	103	797360	3	27.778	OR11H2,OR4Q3,POTEG,POTEM	0	POTEM control only
PD43	yes	M	case	65	chr14:35072683-35235169	14	35072683	35235169	29	162487	1	21.738	INSM2,RALGAPA1	0	case only
Ctrl24	no	F	control	52	chr14:37785490-38855910	14	37785490	38855910	229	1070421	3	706.939	CLEC14A,CTAGE5,GEMIN2,LOC100288846,LOC283547,MIA2,PNN,SEC23A,TRAPPC6B	0	control only
PD19	no	M	case	81	chr14:74303854-74792249	14	74303854	74792249	57	488396	3	70.83	ACYP1,DLST,EIF2B2,FAM164C,MLH3,NEK9,PGF,PROX2,RPS6KL1,TMED10,YLPM1	0	case only
PD19	no	M	case	81	chr14:76999081-77110927	14	76999081	77110927	43	111847	3	35.244	AHSA1,ISM2,SPTLC2	0	case only
PD19	no	M	case	81	chr14:87867801-88218963	14	87867801	88218963	43	351163	3	44.73	EML5,PTPN21,SPATA7,ZC3H14	0	case only
PD19	no	M	case	81	chr14:90991566-91123823	14	90991566	91123823	20	132258	3	37.797	C14orf184,CATSPERB,SMEK1	0	case only
PD19	no	M	case	81	chr14:91413997-91530770	14	91413997	91530770	41	116774	3	46.611	FBLN5,TRIP11	0	case only
PD19	no	M	case	81	chr14:91618538-91741370	14	91618538	91741370	24	122833	3	26.628	ATXN3,CPSF2,NDUFB1	0	case only
PD19	no	M	case	81	chr14:93668370-93836479	14	93668370	93836479	30	168110	3	65.71	PPP4R4,SERPINA10	0	case only
PD19	no	M	case	81	chr14:98928723-99031583	14	98928723	99031583	18	102861	3	42.055	CCNK,SETD3	0	case only
Ctrl16	no	F	control	66	chr15:21905523-22023095	15	21905523	22023095	21	117573	1	39.899	PWRN2	0	control only
PD5	no	F	case	66	chr15:32471896-32631865	15	32471896	32631865	23	159970	3	24.514	GOLGA8A,GOLGA8B,MIR1233-1,MIR1233-2	0	GOLGA8B,MIR1233-1,MIR1233-2 case only
Ctrl7	no	F	control	63	chr15:40931290-41116377	15	40931290	41116377	16	185088	3	16.85	TTBK2,UBR1	0	control only
PD60	yes	M	case	67	chr15:51724199-51960753	15	51724199	51960753	88	236555	1	287.031	WDR72	0	case only
PD46	no	F	case	64	chr15:59942574-60071393	15	59942574	60071393	22	128820	1	15.884	VPS13C	0	case only
PD38	no	M	case	56	chr15:59942574-60088386	15	59942574	60088386	24	145813	1	15.819	VPS13C	0	case only
PD23	no	F	case	50	chr16:12142378-12324399	16	12142378	12324399	42	182022	1	73.11	SNX29	0	case only
Ctrl22	no	F	control	72	chr16:1744358-1865280	16	1744358	1865280	27	120923	1	12.361	C16orf73,EME2,FAHD1,HAGH,IGFALS,MAPK8IP3,MRPS34,NME3,NUBP2,SPSB3	0	control only
PD57	no	M	case	74	chr16:21512681-21647775	16	21512681	21647775	21	135095	1	33.704	IGSF6,METTL9,OTOA	0	case only
PD2	yes	F	case	71	chr16:34325303-34602723	16	34325303	34602723	16	277421	3	15.96	LOC100130700,LOC146481,LOC283914	0	LOC100130700,LOC146481 case only
PD41	no	F	case	68	chr16:34326402-34592831	16	34326402	34592831	16	266430	3	29.613	LOC146481,LOC283914	0	LOC146481 case only
PD34	no	M	case	68	chr16:34350387-34592831	16	34350387	34592831	15	242445	3	18.786	LOC146481,LOC283914	0	LOC146481 case only
Ctrl28	no	M	control	39	chr16:44993406-45096893	16	44993406	45096893	34	103488	3	25.827	ANKRD26P1	0	control only
PD61	no	F	case	62	chr16:6706069-6816985	16	6706069	6816985	78	110917	3	257.606	RBFOX1	0	case only
PD79	no	M	case	60	chr17:18858049-19048697	17	18858049	19048697	24	190649	1	26.702	GRAP,GRAPL,SLC5A10	0	SLC5A10 case only
PD32	no	F	case	41	chr17:21202153-21430683	17	21202153	21430683	17	228531	3	55.589	C17orf51,KCNJ12,KCNJ18	0	KCNJ12,KCNJ18 case only
Ctrl6	no	M	control	69	chr17:21468655-21833397	17	21468655	21833397	34	364743	3	62.96	FAM27L,FLJ36000	0	control only
Ctrl6	no	M	control	69	chr17:21868155-22166482	17	21868155	22166482	54	298328	3	79.805	MTRNR2L1	0	control only
Ctrl33	NA	F	control	NA	chr17:31469658-31685585	17	31469658	31685585	179	215928	3	139.71	CCL3L1,CCL3L3,CCL4L1,CCL4L2,TBC1D3B,TBC1D3C,TBC1D3F	0	control only
PD35	no	F	case	68	chr17:31889664-32281150	17	31889664	32281150	94	391487	3	241.973	DHRS11,GGNBP2,MRM1,MYO19,PIGW,ZNHIT3	0	case only
PD35	no	F	case	68	chr17:32308947-33285772	17	32308947	33285772	182	976826	3	388.505	AATF,ACACA,C17orf78,DDX52,DUSP14,HNF1B,LHX1,LOC284100,MIR2909,SYNRG,TADA2A	0	case only
PD45	no	M	case	54	chr17:42093970-42204797	17	42093970	42204797	33	110828	1	19.01	NSF,WNT3	0	case only
Ctrl2	no	F	control	66	chr17:7113355-7944237	17	7113355	7944237	163	830883	1	70.736	ACAP1,ALOX12B,ALOX15B,ALOXE3,ATP1B2,C17orf61,C17orf61-PLSCR3,C17orf74,CD68,CHD3,CHRNB1,CNTROB,CYB5D1,DNAH2,EFNB3,EIF4A1,EIF5A,FGF11,FXR2,GPS2,GUCY2D,KCNAB3,KCTD11,KDM6B,LOC284023,LSMD1,MIR4314,MPDU1,NEURL4,NLGN2,PLSCR3,POLR2A,RPL29P2,SAT2,SCARNA21,SENP3,SENP3-EIF4A1,SHBG,SLC2A4,SLC35G6,SNORA48,SNORA67,SNORD10,SOX15,SPEM1,TMEM102,TMEM88,TMEM95,TNFSF12,TNFSF12-TNFSF13,TNFSF13,TNK1,TP53,TRAPPC1,WRAP…	0	control only
Ctrl22	no	F	control	72	chr17:76948298-77121352	17	76948298	77121352	54	173055	1	53.82	ACTG1,BAHCC1,C17orf70,FSCN2,MIR3186,MIR4740	0	control only
PD47	no	M	case	79	chr18:129767-1876712	18	129767	1876712	449	1746946	1	909.467	ADCYAP1,C18orf2,C18orf56,CETN1,CLUL1,COLEC12,ENOSF1,THOC1,TYMS,USP14,YES1	0	case only
PD68	yes	F	case	81	chr18:49194256-49301831	18	49194256	49301831	10	107576	3	24.738	DCC	0	case only
PD68	yes	F	case	81	chr18:62326768-62437746	18	62326768	62437746	33	110979	3	30.714	CDH19	0	case only
PD46	no	F	case	64	chr19:1088304-1202115	19	1088304	1202115	39	113812	1	58.43	ATP5D,C19orf26,MIDN,SBNO2,STK11	0	case only
PD43	yes	M	case	65	chr19:1416132-1518557	19	1416132	1518557	47	102426	1	76.49	ADAMTSL5,APC2,C19orf25,MEX3D,PCSK4,PLK5,REEP6	0	case only
PD37	no	F	case	74	chr19:1476307-1658526	19	1476307	1658526	56	182220	1	30.648	MBD3,MEX3D,PLK5,TCF3,UQCR11	0	case only
PD46	no	F	case	64	chr19:20422200-20528316	19	20422200	20528316	22	106117	1	35.592	ZNF737	0	case only
PD55	yes	M	case	83	chr19:32848506-33026767	19	32848506	33026767	57	178262	1	35.016	LOC148189	0	case only
PD73	no	M	case	50	chr19:38472848-38610627	19	38472848	38610627	29	137780	1	20.007	CEBPA,CEBPG,LOC80054,PEPD	0	case only
PD28	no	M	case	62	chr19:56972447-57304917	19	56972447	57304917	99	332471	3	73.422	FPR3,ZNF350,ZNF432,ZNF577,ZNF613,ZNF614,ZNF615,ZNF649,ZNF841	0	case only
PD66	no	M	case	74	chr2:12921803-13470497	2	12921803	13470497	143	548695	3	285.568	LOC100506474	0	case only
Ctrl9	no	F	control	68	chr2:132691952-133070297	2	132691952	133070297	97	378346	3	221.283	ANKRD30BL,GPR39,MIR663B	0	control only
PD73	no	M	case	50	chr2:242158378-242355511	2	242158378	242355511	53	197134	3	17.498	ATG4B,BOK,D2HGDH,DTYMK,ING5,THAP4	0	case only
PD82	no	M	case	56	chr2:242393439-242638815	2	242393439	242638815	112	245377	3	30.826	C2orf85,NEU4,PDCD1	0	NEU4 case only
Ctrl20	no	F	control	80	chr2:416565-671739	2	416565	671739	107	255175	1	214.245	TMEM18	0	control only
PD65	yes	F	case	63	chr2:45070784-45201781	2	45070784	45201781	51	130998	1	179.337	SIX2	0	case only
PD33	no	M	case	75	chr2:50753861-50993732	2	50753861	50993732	78	239872	1	293.401	NRXN1	0	case only
PD46	no	F	case	64	chr2:94899271-95031348	2	94899271	95031348	9	132078	1	21.306	LOC442028,TEKT4	0	case only
PD73	no	M	case	50	chr2:96679297-96787353	2	96679297	96787353	7	108057	1	10.6	FER1L5,LMAN2L	0	case only
PD54	no	F	case	72	chr20:14679595-14902943	20	14679595	14902943	85	223349	1	235.344	MACROD2,MACROD2-AS1	0	case only
Ctrl30	no	M	control	74	chr20:40662152-40770724	20	40662152	40770724	43	108573	1	100.314	PTPRT	0	control only
PD39	no	F	case	57	chr20:61793143-61934302	20	61793143	61934302	55	141160	1	64.02	ARFRP1,LIME1,RTEL1,RTEL1-TNFRSF6B,SLC2A4RG,TNFRSF6B,ZBTB46,ZGPAT	0	case only
PD47	no	M	case	79	chr20:61829789-61938232	20	61829789	61938232	59	108444	1	84.493	LIME1,SLC2A4RG,ZBTB46,ZGPAT	0	case only
PD70	yes	M	case	62	chr21:39368104-39588141	21	39368104	39588141	43	220038	3	142.414	BRWD1,PSMG1	0	case only
Ctrl25	no	M	control	67	chr21:9735591-10020877	21	9735591	10020877	75	285287	3	99.221	TPTE	0	control only
Ctrl1	no	F	control	63	chr22:15320346-15669118	22	15320346	15669118	58	348773	3	128.191	ANKRD62P1-PARP4P3,CCT8L2,XKR3,psiTPTE22	0	XKR3 control only
Ctrl11	no	F	control	70	chr22:15455353-15681217	22	15455353	15681217	46	225865	3	133.462	ANKRD62P1-PARP4P3,XKR3,psiTPTE22	0	XKR3 control only
PD73	no	M	case	50	chr22:18379492-18545632	22	18379492	18545632	43	166141	1	22.075	ARVCF,C22orf25,DGCR8,MIR1306,MIR185,MIR3618,RANBP1,TRMT2A,ZDHHC8	0	case only
PD82	no	M	case	56	chr22:18693299-19022945	22	18693299	19022945	188	329647	3	131.233	LOC729444,PI4KAP1,RIMBP3,TMEM191B	0	case only
PD7	yes	F	case	62	chr22:22619365-22728586	22	22619365	22728586	15	109222	3	17.826	DDT,DDTL,GSTT1,GSTT2,GSTT2B,GSTTP1,GSTTP2,LOC391322	0	case only
PD30	no	F	case	52	chr3:137547237-137783422	3	137547237	137783422	19	236186	1	17.42	STAG1	0	case only
PD43	yes	M	case	65	chr3:137631829-137783422	3	137631829	137783422	11	151594	1	15.535	STAG1	0	case only
PD63	no	M	case	48	chr3:167010073-167325000	3	167010073	167325000	50	314928	3	41.647	BCHE	0	case only
PD10	no	F	case	77	chr3:167010073-167350172	3	167010073	167350172	57	340100	3	153.351	BCHE	0	case only
PD59	no	M	case	84	chr3:167010073-167350172	3	167010073	167350172	55	340100	3	148.267	BCHE	0	case only
PD75	no	M	case	62	chr3:167010073-167350172	3	167010073	167350172	55	340100	3	191.045	BCHE	0	case only
PD45	no	M	case	54	chr3:198278255-198422450	3	198278255	198422450	22	144196	1	60.391	DLG1	0	case only
PD1	yes	M	case	53	chr3:35798283-35913799	3	35798283	35913799	16	115517	3	48.897	ARPP21	0	case only
PD69	no	M	case	42	chr3:41497815-41835486	3	41497815	41835486	87	337672	1	96.31	ULK4	0	case only
PD52	no	M	case	65	chr4:107219911-107338111	4	107219911	107338111	23	118201	3	16.567	TBCK	0	case only
PD37	no	F	case	74	chr4:116231134-116389138	4	116231134	116389138	21	158005	1	16.523	NDST4	0	case only
PD38	no	M	case	56	chr4:153490414-153641674	4	153490414	153641674	10	151261	1	13.042	FBXW7,MIR3140	0	case only
PD37	no	F	case	74	chr4:2021316-2238253	4	2021316	2238253	56	216938	1	83.994	HAUS3,MIR4800,MXD4,NAT8L,POLN	0	case only
Ctrl22	no	F	control	72	chr4:2389979-2509039	4	2389979	2509039	37	119061	1	29.3	LOC402160,RNF4,ZFYVE28	0	control only
PD51	no	M	case	73	chr4:63508-494664	4	63508	494664	54	431157	3	199.056	ABCA11P,PIGG,ZNF141,ZNF595,ZNF718,ZNF721,ZNF732,ZNF876P	0	case only
PD39	no	F	case	57	chr4:64838474-64953037	4	64838474	64953037	18	114564	1	13.623	TECRL	0	case only
Ctrl27	no	M	control	54	chr4:71197092-71302699	4	71197092	71302699	31	105608	1	109.763	CABS1,PROL1,SMR3A,SMR3B	0	control only
PD35	no	F	case	68	chr4:78968001-79175731	4	78968001	79175731	21	207731	3	21.643	MRPL1	0	case only
PD37	no	F	case	74	chr4:92598104-92702829	4	92598104	92702829	18	104726	1	13.577	FAM190A	0	case only
PD8	no	F	case	68	chr5:127772724-127878754	5	127772724	127878754	23	106031	1	107.311	FBN2	0	case only
PD49	no	M	case	45	chr5:137207823-137311711	5	137207823	137311711	6	103889	1	19.789	FAM13B,MYOT,PKD2L2	0	case only
PD40	no	M	case	57	chr5:28842013-28991556	5	28842013	28991556	36	149544	1	31.328	LOC729862	0	case only
PD64	yes	M	case	70	chr5:31167166-31314700	5	31167166	31314700	41	147535	3	133.647	CDH6	0	case only
Ctrl12	no	F	control	64	chr5:33944842-34060701	5	33944842	34060701	59	115860	1	138.594	AMACR,C1QTNF3,C1QTNF3-AMACR,RXFP3,SLC45A2	0	control only
PD9	no	F	case	74	chr5:37321333-37473605	5	37321333	37473605	22	152273	3	45.015	NUP155,WDR70	0	case only
PD44	no	F	case	66	chr5:65485952-66295884	5	65485952	66295884	220	809933	3	354.501	MAST4,SREK1	0	case only
Ctrl30	no	M	control	74	chr5:69769567-70122721	5	69769567	70122721	90	353155	3	49.417	GTF2H2B,GTF2H2C,GTF2H2D,GUSBP9,SMA5	0	control only
PD73	no	M	case	50	chr5:94799654-94988737	5	94799654	94988737	27	189084	1	21.217	ARSK,FAM81B,GPR150,TTC37	0	case only
PD44	no	F	case	66	chr6:166293887-166533341	6	166293887	166533341	96	239455	1	127.42	C6orf176,LOC441177,T	0	case only
PD40	no	M	case	57	chr6:31468368-31580438	6	31468368	31580438	75	112071	1	104.066	HCG26,HCP5,MICA,MICB	0	case only
PD76	yes	M	case	86	chr6:34836231-34976532	6	34836231	34976532	17	140302	3	64.717	ANKS1A,SNRPC,TAF11,UHRF1BP1	0	case only
Ctrl26	no	M	control	58	chr6:61949597-62957473	6	61949597	62957473	133	1007877	3	271.288	KHDRBS2,MTRNR2L9	0	control only
PD82	no	M	case	56	chr7:132349786-132499578	7	132349786	132499578	25	149793	3	23.299	CHCHD3	0	case only
PD26	no	F	case	72	chr7:132349786-132508250	7	132349786	132508250	31	158465	3	29.947	CHCHD3	0	case only
Ctrl18	no	F	control	72	chr7:143518209-143691493	7	143518209	143691493	19	173285	3	22.299	ARHGEF35,ARHGEF5,CTAGE4,LOC728377,OR2A1,OR2A20P,OR2A42,OR2A7,OR2A9P	0	ARHGEF35,ARHGEF5 control only
PD13	no	M	case	69	chr7:3334723-3468911	7	3334723	3468911	57	134189	1	185.349	SDK1	0	case only
PD78	no	F	case	70	chr7:3340346-3471757	7	3340346	3471757	51	131412	1	144.893	SDK1	0	case only
PD62	no	M	case	46	chr7:3348315-3461186	7	3348315	3461186	46	112872	1	162.669	SDK1	0	case only
Ctrl19	no	M	control	76	chr7:57294710-57551720	7	57294710	57551720	43	257011	3	107.691	MIR3147,ZNF716	0	case only
PD29	no	M	case	56	chr7:71634350-71951080	7	71634350	71951080	38	316731	3	89.718	MIR4650-1,MIR4650-2,SBDSP1,TYW1B	0	MIR4650-1,MIR4650-2 case only
PD15	yes	M	case	61	chr7:71641647-71943607	7	71641647	71943607	36	301961	3	95.389	MIR4650-1,MIR4650-2,SBDSP1,TYW1B	0	MIR4650-1,MIR4650-2 case only
PD31	no	M	case	54	chr7:99799130-99929731	7	99799130	99929731	12	130602	1	17.604	C7orf47,C7orf51,C7orf61,MEPCE,PILRA,PILRB,TSC22D4,ZCWPW1	0	case only
Ctrl17	no	F	control	73	chr8:105086042-105209786	8	105086042	105209786	15	123745	1	16.65	RIMS2	0	control only
PD22	no	M	case	62	chr8:11928738-12232277	8	11928738	12232277	23	303540	3	35.751	DEFB130,FAM66D,FAM86B1,LOC100133267,LOC392196,USP17L2,ZNF705D	0	FAM66D,LOC392196,USP17L2,ZNF705D case only
PD16	no	M	case	60	chr8:11928738-12292015	8	11928738	12292015	29	363278	3	34.646	DEFB130,FAM66A,FAM66D,FAM86B1,LOC100133267,LOC392196,USP17L2,ZNF705D	0	FAM66D,LOC392196,USP17L2,ZNF705D case only
PD77	no	M	case	65	chr8:13403871-13555470	8	13403871	13555470	60	151600	3	63.044	C8orf48,DLC1	0	case only
PD71	no	M	case	44	chr8:13403871-13732274	8	13403871	13732274	157	328404	3	246.952	C8orf48,DLC1	0	case only
PD56	no	M	case	71	chr8:13413432-13569173	8	13413432	13569173	65	155742	3	108.003	C8orf48,DLC1	0	case only
PD71	no	M	case	44	chr8:13744668-14065827	8	13744668	14065827	125	321160	3	96.25	SGCZ	0	case only
PD77	no	M	case	65	chr8:13928400-14204068	8	13928400	14204068	94	275669	4	81.441	SGCZ	0	case only
PD56	no	M	case	71	chr8:13928400-14209460	8	13928400	14209460	100	281061	4	71.501	SGCZ	0	case only
PD71	no	M	case	44	chr8:14069520-14371008	8	14069520	14371008	100	301489	4	58.31	SGCZ	0	case only
PD77	no	M	case	65	chr8:14205409-14322567	8	14205409	14322567	34	117159	3	33.7	SGCZ	0	case only
PD56	no	M	case	71	chr8:14214934-14702986	8	14214934	14702986	237	488053	3	225.748	SGCZ	0	case only
PD71	no	M	case	44	chr8:14376240-14517871	8	14376240	14517871	92	141632	3	110.73	SGCZ	0	case only
PD77	no	M	case	65	chr8:14390155-14702986	8	14390155	14702986	175	312832	4	98.795	SGCZ	0	case only
PD73	no	M	case	50	chr8:145348220-145533023	8	145348220	145533023	23	184804	1	19.642	BOP1,DGAT1,FAM203A,HEATR7A,HSF1,SCRT1,SCXA,SCXB	0	case only
PD71	no	M	case	44	chr8:14536492-14702986	8	14536492	14702986	97	166495	4	66.538	SGCZ	0	case only
Ctrl13	no	F	control	74	chr8:43090096-43533112	8	43090096	43533112	54	443017	3	13.48	HGSNAT,POTEA,SGK196	0	control only
PD21	no	M	case	34	chr8:7213470-7820326	8	7213470	7820326	33	606857	1	49.804	DEFB103A,DEFB103B,DEFB104A,DEFB104B,DEFB105A,DEFB105B,DEFB106A,DEFB106B,DEFB107A,DEFB107B,DEFB4A,DEFB4B,FAM90A10,FAM90A13,FAM90A14,FAM90A18,FAM90A19,FAM90A7,FAM90A8,FAM90A9,SPAG11A,SPAG11B	0	DEFB103A,DEFB103B,DEFB4B,SPAG11B case only
PD78	no	F	case	70	chr8:75955632-76390049	8	75955632	76390049	95	434418	1	318.136	CRISPLD1	0	case only
PD17	no	M	case	59	chr8:76109250-76229779	8	76109250	76229779	35	120530	1	155.36	CRISPLD1	0	case only
Ctrl29	no	M	control	69	chr8:8135489-8816828	8	8135489	8816828	274	681340	3	617.585	CLDN23,FLJ10661,MFHAS1,SGK223	0	control only
PD45	no	M	case	54	chr9:13416561-13520711	9	13416561	13520711	21	104151	3	16.285	FLJ41200	0	case only
PD24	no	M	case	72	chr9:139188163-139421268	9	139188163	139421268	25	233106	3	18.62	ANAPC2,C9orf167,C9orf169,C9orf173,COBRA1,EXD3,FAM166A,LOC100129722,NDOR1,NRARP,RNF208,RNF224,SLC34A3,SSNA1,TMEM203,TPRN,TUBB2C	0	case only
PD45	no	M	case	54	chr9:16119630-16482629	9	16119630	16482629	159	363000	3	157.4	BNC2	0	case only
PD45	no	M	case	54	chr9:2465688-2566699	9	2465688	2566699	68	101012	3	22.903	FLJ35024	0	case only
PD45	no	M	case	54	chr9:2600307-2837195	9	2600307	2837195	83	236889	3	56.406	FLJ35024,KCNV2,KIAA0020,VLDLR	0	case only
Ctrl30	no	M	control	74	chr9:28701487-28818789	9	28701487	28818789	35	117303	1	115.227	LINGO2	0	control only
PD37	no	F	case	74	chr9:36357338-36478261	9	36357338	36478261	29	120924	1	21.942	RNF38	0	case only
PD48	no	M	case	69	chr9:40755427-41045039	9	40755427	41045039	33	289613	1	27.315	ZNF658	0	case only
PD53	no	M	case	49	chr9:43332562-43771333	9	43332562	43771333	69	438772	1	42.441	CNTNAP3B,FAM75A6	0	case only
PD58	no	F	case	59	chr9:43338860-43730292	9	43338860	43730292	58	391433	1	21.184	CNTNAP3B,FAM75A6	0	case only
PD3	no	M	case	45	chr9:43594114-44752042	9	43594114	44752042	33	1157929	3	64.292	CNTNAP3B,KGFLP1	0	case only
PD45	no	M	case	54	chr9:5053701-5194404	9	5053701	5194404	18	140704	3	10.011	INSL6,JAK2	0	case only
PD14	no	M	case	73	chr9:6108174-6230084	9	6108174	6230084	39	121911	1	138.096	IL33	0	case only
PD45	no	M	case	54	chr9:6136121-6237693	9	6136121	6237693	31	101573	3	25.914	IL33	0	case only
PD45	no	M	case	54	chr9:6498149-6631895	9	6498149	6631895	32	133747	3	30.455	GLDC	0	case only
*Age, age at onset for cases and age at examination for controls; cn, copy number; Conf.,confidence score
