# Supplementary material for: Increased rate of sporadic and recurrent rare genic copy number variants in Parkinson's disease among Ashkenazi Jews
Source: Mol Genet Genomic Med. 2013 Jun 7;1(3):142–54. doi: 10.1002/mgg3.18 (PMC3782064; doi:10.1002/mgg3.18)
Supplement: Supplementary file 12 [file mgg30001-0142-SD12.xlsx]

## Sheet: pathway rarecnv genes
ingenuity report					AJ rareCNV genes
Category	Functions Annotation	p-Value	Molecules	# Molecules	SGCZ	BCHE	SDK1	DLC1	CYP2E1	NRXN1	ATXN3	NSF	SGCG	TUBB2C	CHCHD3	KLC1	HSF1	FBXW7	JAK2	count
Metabolic Disease	glucose metabolism disorder	1.68e-42	ACAA2,ACACA,ACAT2,ADCYAP1 (includes EG:11516),ANKS1A,ATP13A2,BNC2,BRWD1,CD2,CD38,CDH19,CDH6,CEBPA,CERS3,CERS6,CHCHD3,CLUL1,COLEC12,CYP2E1,DCC,DGAT1,DLC1,DLST,EFEMP1,EML5,FAM190A,FAM81B,FBN2 (includes EG:14119),FLJ35024,FOXA2,GALNT13,GGNBP2,GRID1,GRIP1,HCP5,HNF1B,HSF1 (includes EG:15499),INTS9,ISM2,JAK2,MAGI3,MAST4,MGMT,MICA,MICB,MIPEP,miR-185/miR-3473/miR-4306 (includes others),MRPL1 (includes EG…	92	SGCZ		SDK1	DLC1	CYP2E1	NRXN1		NSF	SGCG	TUBB2C	CHCHD3		HSF1		JAK2	11
Metabolic Disease	diabetes mellitus	4.15e-40	ACAA2,ANKS1A,ATP13A2,BNC2,BRWD1,CD2,CD38,CDH19,CDH6,CERS3,CERS6,CHCHD3,CLUL1,COLEC12,CYP2E1,DCC,DGAT1,DLC1,DLST,EFEMP1,EML5,FAM190A,FAM81B,FBN2 (includes EG:14119),FLJ35024,FOXA2,GALNT13,GGNBP2,GRID1,GRIP1,HCP5,HNF1B,HSF1 (includes EG:15499),INTS9,ISM2,JAK2,MAGI3,MAST4,MGMT,MICA,MICB,MIPEP,miR-185/miR-3473/miR-4306 (includes others),MRPL1 (includes EG:289491),NCF2,NCOA2,NRXN1,NSF,NUP155,PARK2,PEP…	87	SGCZ		SDK1	DLC1	CYP2E1	NRXN1		NSF	SGCG	TUBB2C	CHCHD3		HSF1		JAK2	11
Endocrine System Disorders	diabetes mellitus	4.15e-40	ACAA2,ANKS1A,ATP13A2,BNC2,BRWD1,CD2,CD38,CDH19,CDH6,CERS3,CERS6,CHCHD3,CLUL1,COLEC12,CYP2E1,DCC,DGAT1,DLC1,DLST,EFEMP1,EML5,FAM190A,FAM81B,FBN2 (includes EG:14119),FLJ35024,FOXA2,GALNT13,GGNBP2,GRID1,GRIP1,HCP5,HNF1B,HSF1 (includes EG:15499),INTS9,ISM2,JAK2,MAGI3,MAST4,MGMT,MICA,MICB,MIPEP,miR-185/miR-3473/miR-4306 (includes others),MRPL1 (includes EG:289491),NCF2,NCOA2,NRXN1,NSF,NUP155,PARK2,PEP…	87	SGCZ		SDK1	DLC1	CYP2E1	NRXN1		NSF	SGCG	TUBB2C	CHCHD3		HSF1		JAK2	11
Gastrointestinal Disease	diabetes mellitus	4.15e-40	ACAA2,ANKS1A,ATP13A2,BNC2,BRWD1,CD2,CD38,CDH19,CDH6,CERS3,CERS6,CHCHD3,CLUL1,COLEC12,CYP2E1,DCC,DGAT1,DLC1,DLST,EFEMP1,EML5,FAM190A,FAM81B,FBN2 (includes EG:14119),FLJ35024,FOXA2,GALNT13,GGNBP2,GRID1,GRIP1,HCP5,HNF1B,HSF1 (includes EG:15499),INTS9,ISM2,JAK2,MAGI3,MAST4,MGMT,MICA,MICB,MIPEP,miR-185/miR-3473/miR-4306 (includes others),MRPL1 (includes EG:289491),NCF2,NCOA2,NRXN1,NSF,NUP155,PARK2,PEP…	87	SGCZ		SDK1	DLC1	CYP2E1	NRXN1		NSF	SGCG	TUBB2C	CHCHD3		HSF1		JAK2	11
Gastrointestinal Disease	disorder of pancreas	3.21e-39	ACAA2,ANKS1A,ATP13A2,BNC2,BRWD1,CD2,CD38,CDH19,CDH6,CERS3,CERS6,CHCHD3,CLUL1,COLEC12,CYP2E1,DCC,DGAT1,DLC1,DLST,EFEMP1,EML5,FAM190A,FAM81B,FBN2 (includes EG:14119),FLJ35024,FOXA2,GALNT13,GGNBP2,GRID1,GRIP1,HCP5,HNF1B,HSF1 (includes EG:15499),INTS9,ISM2,JAK2,MAGI3,MAST4,MGMT,MICA,MICB,MIPEP,miR-185/miR-3473/miR-4306 (includes others),MRPL1 (includes EG:289491),NCF2,NCOA2,NRXN1,NSF,NTS,NTSR1,NUP155…	91	SGCZ		SDK1	DLC1	CYP2E1	NRXN1		NSF	SGCG	TUBB2C	CHCHD3		HSF1		JAK2	11
Cell Death	cell death	5.26e-07	ACAA2,ACACA,ACAT1,ADCYAP1 (includes EG:11516),ATP13A2,ATXN3,BCHE,CD2,CD38,CD3G,CDC42BPA,CDK1,CEBPA,CYP2E1,DCC,DGCR8,DLC1,DLST,FBXW7,FOXA2,GBA,HNF1B,HSF1 (includes EG:15499),IL1RL1,JAK2,LRRK2,MAPT,MGMT,MICA,miR-185/miR-3473/miR-4306 (includes others),NAPA,NCF2,NCOA2,NKX2-1,NSF,NTS,NTSR1,PARK2,PARK7,PINK1,PTPN2,PTPN22,PTPRC,SGCG,SLCO1B3,SNCA,SORT1,TCF7L1,TGFBR1,TGFBR2,THY1,TMED10,TMSB10/TMSB4X,TNNT…	60		BCHE		DLC1	CYP2E1		ATXN3	NSF	SGCG				HSF1	FBXW7	JAK2	9
Gastrointestinal Disease	non-insulin-dependent diabetes mellitus	1.99e-29	ACAA2,ANKS1A,BRWD1,CD38,CDH19,CERS3,CERS6,CHCHD3,CLUL1,COLEC12,CYP2E1,DCC,DGAT1,DLST,EML5,FAM190A,FBN2 (includes EG:14119),FLJ35024,FOXA2,GALNT13,GGNBP2,GRID1,GRIP1,HNF1B,INTS9,ISM2,JAK2,MAST4,MICB,MIPEP,NCOA2,NRXN1,NSF,PARK2,PEPD,PINK1,PROX2,RBFOX1,RSBN1,sdk1,SGCG,SGCZ,SMEK1,SNX29,SPATA13,SPTLC2,TADA2A,TCF7L1,TGFBR1,TNNT2,UCHL1,UHRF1BP1,ULK4,VPS13C,YLPM1,ZNF350,ZNF613,ZNF615,ZNF649	59	SGCZ		SDK1		CYP2E1	NRXN1		NSF	SGCG		CHCHD3				JAK2	8
Genetic Disorder	non-insulin-dependent diabetes mellitus	1.99e-29	ACAA2,ANKS1A,BRWD1,CD38,CDH19,CERS3,CERS6,CHCHD3,CLUL1,COLEC12,CYP2E1,DCC,DGAT1,DLST,EML5,FAM190A,FBN2 (includes EG:14119),FLJ35024,FOXA2,GALNT13,GGNBP2,GRID1,GRIP1,HNF1B,INTS9,ISM2,JAK2,MAST4,MICB,MIPEP,NCOA2,NRXN1,NSF,PARK2,PEPD,PINK1,PROX2,RBFOX1,RSBN1,sdk1,SGCG,SGCZ,SMEK1,SNX29,SPATA13,SPTLC2,TADA2A,TCF7L1,TGFBR1,TNNT2,UCHL1,UHRF1BP1,ULK4,VPS13C,YLPM1,ZNF350,ZNF613,ZNF615,ZNF649	59	SGCZ		SDK1		CYP2E1	NRXN1		NSF	SGCG		CHCHD3				JAK2	8
Metabolic Disease	non-insulin-dependent diabetes mellitus	1.99e-29	ACAA2,ANKS1A,BRWD1,CD38,CDH19,CERS3,CERS6,CHCHD3,CLUL1,COLEC12,CYP2E1,DCC,DGAT1,DLST,EML5,FAM190A,FBN2 (includes EG:14119),FLJ35024,FOXA2,GALNT13,GGNBP2,GRID1,GRIP1,HNF1B,INTS9,ISM2,JAK2,MAST4,MICB,MIPEP,NCOA2,NRXN1,NSF,PARK2,PEPD,PINK1,PROX2,RBFOX1,RSBN1,sdk1,SGCG,SGCZ,SMEK1,SNX29,SPATA13,SPTLC2,TADA2A,TCF7L1,TGFBR1,TNNT2,UCHL1,UHRF1BP1,ULK4,VPS13C,YLPM1,ZNF350,ZNF613,ZNF615,ZNF649	59	SGCZ		SDK1		CYP2E1	NRXN1		NSF	SGCG		CHCHD3				JAK2	8
Endocrine System Disorders	non-insulin-dependent diabetes mellitus	1.99e-29	ACAA2,ANKS1A,BRWD1,CD38,CDH19,CERS3,CERS6,CHCHD3,CLUL1,COLEC12,CYP2E1,DCC,DGAT1,DLST,EML5,FAM190A,FBN2 (includes EG:14119),FLJ35024,FOXA2,GALNT13,GGNBP2,GRID1,GRIP1,HNF1B,INTS9,ISM2,JAK2,MAST4,MICB,MIPEP,NCOA2,NRXN1,NSF,PARK2,PEPD,PINK1,PROX2,RBFOX1,RSBN1,sdk1,SGCG,SGCZ,SMEK1,SNX29,SPATA13,SPTLC2,TADA2A,TCF7L1,TGFBR1,TNNT2,UCHL1,UHRF1BP1,ULK4,VPS13C,YLPM1,ZNF350,ZNF613,ZNF615,ZNF649	59	SGCZ		SDK1		CYP2E1	NRXN1		NSF	SGCG		CHCHD3				JAK2	8
Cell Death	apoptosis	7.25e-06	ACAA2,ACACA,ADCYAP1 (includes EG:11516),CD2,CD38,CD3G,CDK1,CEBPA,CYP2E1,DCC,DLC1,FBXW7,FOXA2,HNF1B,HSF1 (includes EG:15499),IL1RL1,JAK2,LRRK2,MAPT,MGMT,miR-185/miR-3473/miR-4306 (includes others),NAPA,NCF2,NCOA2,NKX2-1,NTS,NTSR1,PARK2,PINK1,PTPN2,PTPN22,PTPRC,SGCG,SLCO1B3,SNCA,SORT1,TGFBR1,TGFBR2,THY1,TMED10,TMSB10/TMSB4X,TNNT2,TRAF3,TYMS,UCHL1,YES1	46				DLC1	CYP2E1				SGCG				HSF1	FBXW7	JAK2	6		gene	cases
Cancer	cancer	3.19e-07	ACAT1,BNC2,CACNA1G,CD1A,CD2,CD38,CD3G,CDC42BPA,CDH6,CDK1,CEBPA,COLEC12,CYP2E1,DCC,DGAT1,DGCR8,DLC1,EFEMP1,FBN2 (includes EG:14119),FBXW7,FOXA2,GBA,GRIP1,HNF1B,IL1RL1,JAK2,LMAN2L,MAPT,MGMT,MICA,MICB,MIPEP,miR-185/miR-3473/miR-4306 (includes others),NKX2-1,NTS,NTSR1,PARK2,PINK1,PTGFR,PTPRC,RBFOX1,RXRB,sdk1,SLCO1B1,SLCO1B3,SMEK1,SORT1,TG,TGFBR1,TGFBR2,THY1,TMSB10/TMSB4X,TRAF3,Troponin t,TUBB2B,TUBB2…	60			SDK1	DLC1	CYP2E1					TUBB2C				FBXW7	JAK2	6		SGCZ	3
Cancer	tumorigenesis	3.23e-06	ACAT1,BNC2,CACNA1G,CD1A,CD2,CD38,CD3G,CDC42BPA,CDH6,CDK1,CEBPA,COLEC12,CYP2E1,DCC,DGAT1,DGCR8,DLC1,EFEMP1,FBN2 (includes EG:14119),FBXW7,FOXA2,GBA,GRIP1,HNF1B,IL1RL1,JAK2,LMAN2L,MAPT,MGMT,MICA,MICB,MIPEP,miR-185/miR-3473/miR-4306 (includes others),NKX2-1,NTS,NTSR1,PARK2,PARK7,PINK1,PTGFR,PTPRC,RANBP1,RBFOX1,RXRB,sdk1,SLCO1B1,SLCO1B3,SMEK1,SORT1,TG,TGFBR1,TGFBR2,THY1,TMSB10/TMSB4X,TRAF3,Troponin t…	62			SDK1	DLC1	CYP2E1					TUBB2C				FBXW7	JAK2	6		BCHE	4
Tissue Development	tissue development	5.43e-05	ADCYAP1 (includes EG:11516),ANKRD11,BCHE,CD38,CD3G,CEBPA,DCC,DLC1,FOXA2,GBA2,GNAT2,GRIP1,HNF1B,HSF1 (includes EG:15499),IL1RL1,JAK2,MAPT,NAPA,NCOA2,NKX2-1,PTPRC,SGCG,SGCZ,SIX2,SNCA,T,TCF7L1,TG,TGFBR1,TGFBR2,THY1,TMSB10/TMSB4X,TNNT2,TRAF3,UCHL1,VLDLR	36	SGCZ	BCHE		DLC1					SGCG				HSF1		JAK2	6		SDK1	3
Cardiovascular Disease	vascular disease	2.09e-07	ACAT1,ACAT2,ANKS1A,CARM1L,CERS6,COLEC12,DCC,DGAT1,FAM190A,FBN2 (includes EG:14119),FLJ35024,GRID1,JAK2,LRRK2,MAGI3,MAPT,MAST4,NRXN1,PARK2,RBFOX1,RXRB,sdk1,SGCZ,SIX2,SLCO1B1,SNCA,SNX29,SPATA13,TNNT2,TUBB2C,UHRF1BP1,VLDLR	32	SGCZ		SDK1			NRXN1			SGCG	TUBB2C					JAK2	6		DLC1	3
Neurological Disease	tauopathy	5.47e-09	BCHE,BNC2,CARM1L,CDK1,DCC,DLC1,GALNT13,IL1RL1,MAPT,NDST4,NRXN1,PARK2,PARK7,RALGAPA1,RBFOX1,RXRB,sdk1,SNCA,SPTLC3,TGFBR2,THY1,Thyroid hormone receptor,TRAF3,TUBB2C,UCHL1,YES1,ZGPAT	27		BCHE	SDK1	DLC1		NRXN1				TUBB2C						5		CYP2E1	3
Genetic Disorder	Alzheimer's disease	1.51e-08	BCHE,BNC2,CARM1L,CDK1,DCC,DLC1,GALNT13,IL1RL1,MAPT,NDST4,NRXN1,PARK2,RALGAPA1,RBFOX1,RXRB,sdk1,SNCA,SPTLC3,TGFBR2,THY1,Thyroid hormone receptor,TRAF3,TUBB2C,UCHL1,YES1,ZGPAT	26		BCHE	SDK1	DLC1		NRXN1				TUBB2C						5		NRXN1	1
Neurological Disease	Alzheimer's disease	1.51e-08	BCHE,BNC2,CARM1L,CDK1,DCC,DLC1,GALNT13,IL1RL1,MAPT,NDST4,NRXN1,PARK2,RALGAPA1,RBFOX1,RXRB,sdk1,SNCA,SPTLC3,TGFBR2,THY1,Thyroid hormone receptor,TRAF3,TUBB2C,UCHL1,YES1,ZGPAT	26		BCHE	SDK1	DLC1		NRXN1				TUBB2C						5		ATXN3	1
Cancer	hematological neoplasia	2.83e-05	CD1A,CD2,CD38,CD3G,CDK1,CEBPA,CYP2E1,DCC,DLC1,FBXW7,GRIP1,JAK2,MGMT,MICA,PTPRC,RXRB,TGFBR2,TRAF3,TUBB2B,TUBB2C,TYMS,YES1	22				DLC1	CYP2E1					TUBB2C				FBXW7	JAK2	5		NSF	1
Hematological Disease	hematological neoplasia	2.83e-05	CD1A,CD2,CD38,CD3G,CDK1,CEBPA,CYP2E1,DCC,DLC1,FBXW7,GRIP1,JAK2,MGMT,MICA,PTPRC,RXRB,TGFBR2,TRAF3,TUBB2B,TUBB2C,TYMS,YES1	22				DLC1	CYP2E1					TUBB2C				FBXW7	JAK2	5		SGCG	1
Cancer	hematologic cancer	3.34e-05	CD1A,CD2,CD38,CD3G,CDK1,CEBPA,CYP2E1,DCC,DLC1,FBXW7,GRIP1,JAK2,MICA,RXRB,TGFBR2,TRAF3,TUBB2C,TYMS,YES1	19				DLC1	CYP2E1					TUBB2C				FBXW7	JAK2	5		TUBB2C	1
Hematological Disease	hematologic cancer	3.34e-05	CD1A,CD2,CD38,CD3G,CDK1,CEBPA,CYP2E1,DCC,DLC1,FBXW7,GRIP1,JAK2,MICA,RXRB,TGFBR2,TRAF3,TUBB2C,TYMS,YES1	19				DLC1	CYP2E1					TUBB2C				FBXW7	JAK2	5		CHCHD3	2
Cancer	leukemia	0.000148	CD1A,CD2,CD38,CD3G,CDK1,CEBPA,CYP2E1,DLC1,FBXW7,JAK2,RXRB,TGFBR2,TUBB2C,TYMS,YES1	15				DLC1	CYP2E1					TUBB2C				FBXW7	JAK2	5		KLC1	1
Hematological Disease	leukemia	0.000148	CD1A,CD2,CD38,CD3G,CDK1,CEBPA,CYP2E1,DLC1,FBXW7,JAK2,RXRB,TGFBR2,TUBB2C,TYMS,YES1	15				DLC1	CYP2E1					TUBB2C				FBXW7	JAK2	5		HSF1	1
Cancer	mammary tumor	1.5e-06	CD1A,CDK1,CEBPA,CYP2E1,DGAT1,DLC1,FBN2 (includes EG:14119),FBXW7,GBA,IL1RL1,JAK2,LMAN2L,MAPT,MGMT,NTS,NTSR1,PARK2,PTGFR,RBFOX1,RXRB,TGFBR1,TGFBR2,TMSB10/TMSB4X,TUBB2C,TYMS,YES1	26				DLC1	CYP2E1					TUBB2C				FBXW7	JAK2	5		FBXW7	1
Cell Death	cell death of tumor cell lines	4.94e-06	ACACA,ATP13A2,ATXN3,BCHE,CDK1,CEBPA,CYP2E1,DCC,FOXA2,HNF1B,HSF1 (includes EG:15499),IL1RL1,JAK2,MAPT,miR-185/miR-3473/miR-4306 (includes others),NAPA,NKX2-1,NTSR1,PARK2,PARK7,PINK1,PTPN2,PTPN22,PTPRC,SLCO1B3,SNCA,TMED10,TMSB10/TMSB4X,TRAF3,TYMS,UCHL1,YES1	32		BCHE			CYP2E1		ATXN3						HSF1		JAK2	5		JAK2	1
Cancer	carcinoma	3.59e-08	ACAT1,BNC2,CACNA1G,CD1A,CDC42BPA,CDH6,CDK1,CEBPA,COLEC12,CYP2E1,DCC,DGAT1,DGCR8,DLC1,EFEMP1,FBN2 (includes EG:14119),FBXW7,FOXA2,GBA,HNF1B,IL1RL1,LMAN2L,MAPT,MGMT,MICB,MIPEP,miR-185/miR-3473/miR-4306 (includes others),NKX2-1,NTS,NTSR1,PARK2,PINK1,PTGFR,PTPRC,RBFOX1,RXRB,sdk1,SLCO1B1,SLCO1B3,SMEK1,SORT1,TG,TGFBR1,TGFBR2,THY1,TMSB10/TMSB4X,Troponin t,TUBB2B,TUBB2C,TYMS,UCHL1,YES1	52			SDK1	DLC1	CYP2E1					TUBB2C				FBXW7		5
Neurological Disease	neuropathy	1.1e-15	ABCA11,AGBL4,ANKS1A,ATP13A2,BCHE,BNC2,CD1A,CDC42BPA,CHCHD3,COLEC12,DCC,ENOSF1,FLJ35024,GNAT2,GRIP1,HNF1B,LRRK2,MAPT,MAST4,NRXN1,PARK2,PARK7,PIGG,PINK1,PTPN2,PTPRC,RBFOX1,sdk1,SGCZ,SNCA,SNX29,SPTLC2,T,THY1,TMED10,TRAPPC9,TUBB2B,TYMS,UCHL1,VLDLR,ZNF141,ZNF718	42	SGCZ	BCHE	SDK1			NRXN1					CHCHD3					5
Neurological Disease	progressive motor neuropathy	4.67e-16	ABCA11,AGBL4,ANKS1A,ATP13A2,BCHE,BNC2,CD1A,CDC42BPA,CHCHD3,COLEC12,DCC,ENOSF1,FLJ35024,GNAT2,GRIP1,HNF1B,LRRK2,MAPT,MAST4,NRXN1,PARK2,PARK7,PIGG,PINK1,PTPN2,PTPRC,RBFOX1,sdk1,SGCZ,SNCA,SNX29,T,THY1,TMED10,TRAPPC9,TUBB2B,TYMS,UCHL1,VLDLR,ZNF141,ZNF718	41	SGCZ	BCHE	SDK1			NRXN1					CHCHD3					5
Neurological Disease	dementia	7.96e-09	BCHE,BNC2,CARM1L,CDK1,DCC,DLC1,GALNT13,IL1RL1,MAPT,NDST4,NRXN1,PARK2,PARK7,RALGAPA1,RBFOX1,RXRB,sdk1,SNCA,SPTLC3,TGFBR2,THY1,Thyroid hormone receptor,TRAF3,TUBB2C,UCHL1,YES1,ZGPAT	27		BCHE	SDK1	DLC1		NRXN1				TUBB2C						5
Cardiovascular Disease	arterial occlusive disease	4.48e-08	ACAT1,ACAT2,ANKS1A,CARM1L,CERS6,COLEC12,DCC,DGAT1,FAM190A,FBN2 (includes EG:14119),FLJ35024,GRID1,LRRK2,MAGI3,MAPT,MAST4,NRXN1,PARK2,RBFOX1,sdk1,SGCZ,SIX2,SLCO1B1,SNCA,SNX29,SPATA13,TNNT2,TUBB2C,UHRF1BP1,VLDLR	30	SGCZ		SDK1			NRXN1			SGCG	TUBB2C						5
Cardiovascular Disease	atherosclerosis	1.3e-07	ACAT1,ACAT2,ANKS1A,CARM1L,CERS6,COLEC12,DCC,DGAT1,FAM190A,FBN2 (includes EG:14119),FLJ35024,GRID1,LRRK2,MAGI3,MAST4,NRXN1,PARK2,RBFOX1,sdk1,SGCZ,SIX2,SLCO1B1,SNCA,SNX29,SPATA13,TNNT2,TUBB2C,UHRF1BP1,VLDLR	29	SGCZ		SDK1			NRXN1			SGCG	TUBB2C						5
Cardiovascular Disease	heart disease	4.11e-07	ACAT2,ANKS1A,CARM1L,CERS6,COLEC12,DCC,DGAT1,DGCR8,FAM190A,FBN2 (includes EG:14119),FLJ35024,GRID1,IL1RL1,LRRK2,MAGI3,MAST4,miR-185/miR-3473/miR-4306 (includes others),NCF2,NRXN1,PARK2,PTGFR,RBFOX1,sdk1,SGCG,SGCZ,SIX2,SLCO1B1,SNCA,SNX29,SPATA13,TNNT2,Troponin t,TUBB2C,UHRF1BP1	34	SGCZ		SDK1			NRXN1			SGCG	TUBB2C						5
Cell Death	neuronal cell death	0.000101	ADCYAP1 (includes EG:11516),ATP13A2,ATXN3,CDK1,DCC,FBXW7,GBA,HSF1 (includes EG:15499),JAK2,LRRK2,MAPT,NCF2,NTS,PARK2,PARK7,PINK1,SNCA,SORT1	18							ATXN3						HSF1	FBXW7	JAK2	4
Neurological Disease	movement disorder	1.81e-11	ABCA11,ACAT1,ANKRD11,ANKS1A,ARPP21,ATP13A2,ATXN3,CD1A,CD38,CDC42BPA,FBXW7,FLJ35024,GNAT2,LRRK2,MAPT,METTL9,NAPA,NKX2-1,NRXN1,PARK2,PARK7,PIGG,PINK1,PTPN2,RANBP1,RBFOX1,SGCZ,SNCA,SORT1,THY1,TMED10,TMSB10/TMSB4X,TUBB2B,TYMS,UCHL1,ZNF141	36	SGCZ					NRXN1	ATXN3							FBXW7		4
Skeletal and Muscular Disorders	neuromuscular disease	1.91e-13	ABCA11,ACAT1,ANKRD11,ANKS1A,ARPP21,ATP13A2,BCHE,CD1A,CD38,CDC42BPA,FBXW7,FLJ35024,GNAT2,GRID1,KIAA0020,LRRK2,MAPT,METTL9,NAPA,NRXN1,PARK2,PARK7,PIGG,PINK1,PTPN2,PTPRC,RANBP1,RBFOX1,SGCZ,SNCA,SORT1,SPATA13,THY1,TMED10,TMSB10/TMSB4X,TNNT2,TRAPPC9,Troponin t,TUBB2B,TYMS,UCHL1,ZNF141	42	SGCZ	BCHE				NRXN1								FBXW7		4
Neurological Disease	neuromuscular disease	1.91e-13	ABCA11,ACAT1,ANKRD11,ANKS1A,ARPP21,ATP13A2,BCHE,CD1A,CD38,CDC42BPA,FBXW7,FLJ35024,GNAT2,GRID1,KIAA0020,LRRK2,MAPT,METTL9,NAPA,NRXN1,PARK2,PARK7,PIGG,PINK1,PTPN2,PTPRC,RANBP1,RBFOX1,SGCZ,SNCA,SORT1,SPATA13,THY1,TMED10,TMSB10/TMSB4X,TNNT2,TRAPPC9,Troponin t,TUBB2B,TYMS,UCHL1,ZNF141	42	SGCZ	BCHE				NRXN1								FBXW7		4
Cell-To-Cell Signaling and Interaction	synaptic transmission	8.12e-06	ATXN3,BCHE,CACNA1G,NRXN1,NSF,NTSR1,PARK2,PARK7,SNCA,UCHL1,USP14	11		BCHE				NRXN1	ATXN3	NSF								4
Nervous System Development and Function	synaptic transmission	8.12e-06	ATXN3,BCHE,CACNA1G,NRXN1,NSF,NTSR1,PARK2,PARK7,SNCA,UCHL1,USP14	11		BCHE				NRXN1	ATXN3	NSF								4
Cell-To-Cell Signaling and Interaction	neurotransmission of nervous tissue	1.6e-05	ATXN3,BCHE,CACNA1G,NRXN1,NSF,NTSR1,PARK2,SNCA,UCHL1,USP14	10		BCHE				NRXN1	ATXN3	NSF								4
Nervous System Development and Function	neurotransmission of nervous tissue	1.6e-05	ATXN3,BCHE,CACNA1G,NRXN1,NSF,NTSR1,PARK2,SNCA,UCHL1,USP14	10		BCHE				NRXN1	ATXN3	NSF								4
Cell-To-Cell Signaling and Interaction	synaptic transmission of neurons	3.56e-05	ATXN3,BCHE,CACNA1G,NRXN1,NSF,NTSR1,SNCA,UCHL1,USP14	9		BCHE				NRXN1	ATXN3	NSF								4
Nervous System Development and Function	synaptic transmission of neurons	3.56e-05	ATXN3,BCHE,CACNA1G,NRXN1,NSF,NTSR1,SNCA,UCHL1,USP14	9		BCHE				NRXN1	ATXN3	NSF								4
Endocrine System Disorders	insulin-dependent diabetes mellitus	1.75e-16	ATP13A2,BNC2,CD2,CD38,CDH6,CHCHD3,DCC,DLC1,EFEMP1,FAM81B,FLJ35024,GRID1,HCP5,MAGI3,MAST4,MGMT,MICA,MICB,MIPEP,MRPL1 (includes EG:289491),NCOA2,NUP155,PARK2,PHTF1,PILRB,PTGFR,PTPN2,PTPN22,RBFOX1,RSBN1,RXRB,sdk1,SGCZ,SLCO1B1,TG,TGFBR2,UHRF1BP1,WDR72	38	SGCZ		SDK1	DLC1							CHCHD3					4
Metabolic Disease	insulin-dependent diabetes mellitus	1.75e-16	ATP13A2,BNC2,CD2,CD38,CDH6,CHCHD3,DCC,DLC1,EFEMP1,FAM81B,FLJ35024,GRID1,HCP5,MAGI3,MAST4,MGMT,MICA,MICB,MIPEP,MRPL1 (includes EG:289491),NCOA2,NUP155,PARK2,PHTF1,PILRB,PTGFR,PTPN2,PTPN22,RBFOX1,RSBN1,RXRB,sdk1,SGCZ,SLCO1B1,TG,TGFBR2,UHRF1BP1,WDR72	38	SGCZ		SDK1	DLC1							CHCHD3					4
Gastrointestinal Disease	insulin-dependent diabetes mellitus	1.75e-16	ATP13A2,BNC2,CD2,CD38,CDH6,CHCHD3,DCC,DLC1,EFEMP1,FAM81B,FLJ35024,GRID1,HCP5,MAGI3,MAST4,MGMT,MICA,MICB,MIPEP,MRPL1 (includes EG:289491),NCOA2,NUP155,PARK2,PHTF1,PILRB,PTGFR,PTPN2,PTPN22,RBFOX1,RSBN1,RXRB,sdk1,SGCZ,SLCO1B1,TG,TGFBR2,UHRF1BP1,WDR72	38	SGCZ		SDK1	DLC1							CHCHD3					4
Immunological Disease	insulin-dependent diabetes mellitus	1.75e-16	ATP13A2,BNC2,CD2,CD38,CDH6,CHCHD3,DCC,DLC1,EFEMP1,FAM81B,FLJ35024,GRID1,HCP5,MAGI3,MAST4,MGMT,MICA,MICB,MIPEP,MRPL1 (includes EG:289491),NCOA2,NUP155,PARK2,PHTF1,PILRB,PTGFR,PTPN2,PTPN22,RBFOX1,RSBN1,RXRB,sdk1,SGCZ,SLCO1B1,TG,TGFBR2,UHRF1BP1,WDR72	38	SGCZ		SDK1	DLC1							CHCHD3					4
Cellular Growth and Proliferation	proliferation of cells	0.000537	ACACA,ACAT1,ADCYAP1 (includes EG:11516),CACNA1G,CD2,CD38,CD3G,CDK1,CEBPA,DCC,DGCR8,DLC1,EFEMP1,FBXW7,FOXA2,HNF1B,HSF1 (includes EG:15499),IL1RL1,JAK2,MAPT,MGMT,MICA,miR-185/miR-3473/miR-4306 (includes others),NCOA2,PARK2,PARK7,PTPN2,PTPRC,RXRB,SNCA,T,TG,TGFBR1,TGFBR2,THY1,TRAF3,TYMS,UCHL1,VLDLR	39				DLC1									HSF1	FBXW7	JAK2	4
Immunological Disease	lymphoproliferative disorder	0.000148	CD1A,CD2,CD38,CD3G,CDK1,DLC1,FBXW7,JAK2,TUBB2C,TYMS,YES1	11				DLC1						TUBB2C				FBXW7	JAK2	4
Immunological Disease	lymphocytic leukemia	0.00114	CD1A,CD38,CD3G,CDK1,DLC1,FBXW7,JAK2,TUBB2C,YES1	9				DLC1						TUBB2C				FBXW7	JAK2	4
Cancer	lymphocytic leukemia	0.00114	CD1A,CD38,CD3G,CDK1,DLC1,FBXW7,JAK2,TUBB2C,YES1	9				DLC1						TUBB2C				FBXW7	JAK2	4
Hematological Disease	lymphocytic leukemia	0.00114	CD1A,CD38,CD3G,CDK1,DLC1,FBXW7,JAK2,TUBB2C,YES1	9				DLC1						TUBB2C				FBXW7	JAK2	4
Immunological Disease	acute lymphocytic leukemia	0.00297	CD3G,DLC1,FBXW7,JAK2,TUBB2C,YES1	6				DLC1						TUBB2C				FBXW7	JAK2	4
Cancer	acute lymphocytic leukemia	0.00297	CD3G,DLC1,FBXW7,JAK2,TUBB2C,YES1	6				DLC1						TUBB2C				FBXW7	JAK2	4
Hematological Disease	acute lymphocytic leukemia	0.00297	CD3G,DLC1,FBXW7,JAK2,TUBB2C,YES1	6				DLC1						TUBB2C				FBXW7	JAK2	4
Gastrointestinal Disease	inflammatory bowel disease	3.69e-11	AGBL4,CARM1L,CD3G,CDC42BPA,CDH6,CLUL1,COLEC12,DCC,EFEMP1,FLJ35024,GALNT13,GRID1,HSF1 (includes EG:15499),JAK2,MAGI3,MAPT,MIPEP,NSF,PARK2,PTGFR,PTPN2,RALGAPA1,RBFOX1,sdk1,SLCO1B3,SNX29,SPTLC2,SPTLC3,T,TGFBR2,UHRF1BP1,ULK4,ZGPAT	33			SDK1					NSF					HSF1		JAK2	4
Genetic Disorder	inflammatory bowel disease	3.69e-11	AGBL4,CARM1L,CD3G,CDC42BPA,CDH6,CLUL1,COLEC12,DCC,EFEMP1,FLJ35024,GALNT13,GRID1,HSF1 (includes EG:15499),JAK2,MAGI3,MAPT,MIPEP,NSF,PARK2,PTGFR,PTPN2,RALGAPA1,RBFOX1,sdk1,SLCO1B3,SNX29,SPTLC2,SPTLC3,T,TGFBR2,UHRF1BP1,ULK4,ZGPAT	33			SDK1					NSF					HSF1		JAK2	4
Inflammatory Disease	inflammatory bowel disease	3.69e-11	AGBL4,CARM1L,CD3G,CDC42BPA,CDH6,CLUL1,COLEC12,DCC,EFEMP1,FLJ35024,GALNT13,GRID1,HSF1 (includes EG:15499),JAK2,MAGI3,MAPT,MIPEP,NSF,PARK2,PTGFR,PTPN2,RALGAPA1,RBFOX1,sdk1,SLCO1B3,SNX29,SPTLC2,SPTLC3,T,TGFBR2,UHRF1BP1,ULK4,ZGPAT	33			SDK1					NSF					HSF1		JAK2	4
Neurological Disease	encephalopathy	7.76e-07	ACAT1,ANKRD11,ARPP21,ATXN3,BCHE,CD38,FBXW7,GBA,GNAT2,GRID1,HSF1 (includes EG:15499),KIAA0020,MAPT,METTL9,NAPA,PARK7,PTPRC,RANBP1,RBFOX1,SNCA,SORT1,SPATA13,TMSB10/TMSB4X,TNNT2,TRAF3,Troponin t,UCHL1,VLDLR	28		BCHE					ATXN3						HSF1	FBXW7		4
Cancer	breast cancer	1.44e-06	CD1A,CDK1,CEBPA,CYP2E1,DGAT1,DLC1,FBN2 (includes EG:14119),FBXW7,GBA,IL1RL1,LMAN2L,MAPT,MGMT,NTS,NTSR1,PARK2,PTGFR,RBFOX1,RXRB,TGFBR1,TGFBR2,TMSB10/TMSB4X,TUBB2C,TYMS,YES1	25				DLC1	CYP2E1					TUBB2C				FBXW7		4
Reproductive System Disease	breast cancer	1.44e-06	CD1A,CDK1,CEBPA,CYP2E1,DGAT1,DLC1,FBN2 (includes EG:14119),FBXW7,GBA,IL1RL1,LMAN2L,MAPT,MGMT,NTS,NTSR1,PARK2,PTGFR,RBFOX1,RXRB,TGFBR1,TGFBR2,TMSB10/TMSB4X,TUBB2C,TYMS,YES1	25				DLC1	CYP2E1					TUBB2C				FBXW7		4
Genetic Disorder	amyotrophic lateral sclerosis	2.66e-08	AGBL4,BNC2,CD1A,CHCHD3,COLEC12,DCC,ENOSF1,GNAT2,GRIP1,HNF1B,MAST4,NRXN1,PARK2,RBFOX1,sdk1,SNX29,T,VLDLR,ZNF718	19			SDK1			NRXN1			SGCG		CHCHD3					4
Neurological Disease	amyotrophic lateral sclerosis	2.66e-08	AGBL4,BNC2,CD1A,CHCHD3,COLEC12,DCC,ENOSF1,GNAT2,GRIP1,HNF1B,MAST4,NRXN1,PARK2,RBFOX1,sdk1,SNX29,T,VLDLR,ZNF718	19			SDK1			NRXN1			SGCG		CHCHD3					4
Immunological Disease	autoimmune disease	3.71e-10	AGBL4,ANKS1A,ATP13A2,BNC2,CARM1L,CD1A,CD2,CD38,CDH6,CERS6,CHCHD3,DCC,DLC1,EFEMP1,FAM81B,FLJ35024,GRID1,HCP5,IL1RL1,LRRK2,MAGI3,MAST4,MGMT,MICA,MICB,MIPEP,MRPL1 (includes EG:289491),NCOA2,NUP155,PARK2,PHTF1,PILRB,PTGFR,PTPN2,PTPN22,PTPRC,RBFOX1,RSBN1,RXRB,sdk1,SGCZ,SLCO1B1,SNCA,TG,TGFBR2,TRAF3,UHRF1BP1,WDR72	48	SGCZ		SDK1	DLC1							CHCHD3					4
Cardiovascular Disease	ischemia	6.03e-07	ACAT2,ANKS1A,CARM1L,CERS6,COLEC12,DCC,DGAT1,FAM190A,FBN2 (includes EG:14119),FLJ35024,GRID1,KIAA0020,LRRK2,MAGI3,MAST4,NRXN1,PARK2,RBFOX1,sdk1,SGCZ,SIX2,SLCO1B1,SNCA,SNX29,SPATA13,TNNT2,Troponin t,UHRF1BP1	28	SGCZ		SDK1			NRXN1			SGCG							4
Hematological Disease	ischemia	6.03e-07	ACAT2,ANKS1A,CARM1L,CERS6,COLEC12,DCC,DGAT1,FAM190A,FBN2 (includes EG:14119),FLJ35024,GRID1,KIAA0020,LRRK2,MAGI3,MAST4,NRXN1,PARK2,RBFOX1,sdk1,SGCZ,SIX2,SLCO1B1,SNCA,SNX29,SPATA13,TNNT2,Troponin t,UHRF1BP1	28	SGCZ		SDK1			NRXN1			SGCG							4
Genetic Disorder	coronary artery disease	3.83e-07	ACAT2,ANKS1A,CARM1L,CERS6,COLEC12,DCC,DGAT1,FAM190A,FBN2 (includes EG:14119),FLJ35024,GRID1,LRRK2,MAGI3,MAST4,NRXN1,PARK2,RBFOX1,sdk1,SGCZ,SIX2,SLCO1B1,SNCA,SNX29,SPATA13,TNNT2,UHRF1BP1	26	SGCZ		SDK1			NRXN1			SGCG							4
Cardiovascular Disease	coronary artery disease	3.83e-07	ACAT2,ANKS1A,CARM1L,CERS6,COLEC12,DCC,DGAT1,FAM190A,FBN2 (includes EG:14119),FLJ35024,GRID1,LRRK2,MAGI3,MAST4,NRXN1,PARK2,RBFOX1,sdk1,SGCZ,SIX2,SLCO1B1,SNCA,SNX29,SPATA13,TNNT2,UHRF1BP1	26	SGCZ		SDK1			NRXN1			SGCG							4
Cardiac Arteriopathy	coronary artery disease	3.83e-07	ACAT2,ANKS1A,CARM1L,CERS6,COLEC12,DCC,DGAT1,FAM190A,FBN2 (includes EG:14119),FLJ35024,GRID1,LRRK2,MAGI3,MAST4,NRXN1,PARK2,RBFOX1,sdk1,SGCZ,SIX2,SLCO1B1,SNCA,SNX29,SPATA13,TNNT2,UHRF1BP1	26	SGCZ		SDK1			NRXN1			SGCG							4
Hematological Disease	coronary artery disease	3.83e-07	ACAT2,ANKS1A,CARM1L,CERS6,COLEC12,DCC,DGAT1,FAM190A,FBN2 (includes EG:14119),FLJ35024,GRID1,LRRK2,MAGI3,MAST4,NRXN1,PARK2,RBFOX1,sdk1,SGCZ,SIX2,SLCO1B1,SNCA,SNX29,SPATA13,TNNT2,UHRF1BP1	26	SGCZ		SDK1			NRXN1			SGCG							4
Skeletal and Muscular Disorders	parkinson's disease	3e-09	ABCA11,ANKS1A,ATP13A2,CD1A,CDC42BPA,FLJ35024,LRRK2,MAPT,NRXN1,PARK2,PARK7,PIGG,PINK1,PTPN2,SGCZ,SNCA,THY1,TMED10,TUBB2B,TYMS,UCHL1,ZNF141	22	SGCZ					NRXN1			SGCG							3
Genetic Disorder	parkinson's disease	3e-09	ABCA11,ANKS1A,ATP13A2,CD1A,CDC42BPA,FLJ35024,LRRK2,MAPT,NRXN1,PARK2,PARK7,PIGG,PINK1,PTPN2,SGCZ,SNCA,THY1,TMED10,TUBB2B,TYMS,UCHL1,ZNF141	22	SGCZ					NRXN1			SGCG							3
Neurological Disease	parkinson's disease	3e-09	ABCA11,ANKS1A,ATP13A2,CD1A,CDC42BPA,FLJ35024,LRRK2,MAPT,NRXN1,PARK2,PARK7,PIGG,PINK1,PTPN2,SGCZ,SNCA,THY1,TMED10,TUBB2B,TYMS,UCHL1,ZNF141	22	SGCZ					NRXN1			SGCG							3
Cellular Growth and Proliferation	proliferation of tumor cell lines	0.00419	ACACA,ACAT1,ADCYAP1 (includes EG:11516),CACNA1G,CDK1,CEBPA,DCC,DLC1,EFEMP1,FBXW7,FOXA2,JAK2,MGMT,miR-185/miR-3473/miR-4306 (includes others),PARK2,TGFBR2,TYMS	17				DLC1										FBXW7	JAK2	3
Cellular Movement	cell movement	0.000417	ADCYAP1 (includes EG:11516),ANKS1A,CD2,CD38,CDK1,DCC,DLC1,FBXW7,FOXA2,GBA,GBA2,IL1RL1,JAK2,LRRK2,NKX2-1,NTS,PARK2,PARK7,PTPN2,PTPRC,SORT1,SPATA13,TG,TGFBR1,TGFBR2,THY1,TMSB10/TMSB4X,TUBB2B,USP14,VLDLR	30				DLC1										FBXW7	JAK2	3
Cellular Movement	migration of cells	0.000762	ADCYAP1 (includes EG:11516),ANKS1A,CD2,CD38,CDK1,DCC,DLC1,FBXW7,FOXA2,GBA,IL1RL1,JAK2,NKX2-1,NTS,PARK2,PARK7,PTPN2,PTPRC,SORT1,SPATA13,TG,TGFBR1,TGFBR2,THY1,TMSB10/TMSB4X,TUBB2B,VLDLR	27				DLC1										FBXW7	JAK2	3
Gene Expression	expression of RNA	0.00141	ADCYAP1 (includes EG:11516),ATXN3,BRWD1,CD38,CEBPA,FOXA2,GRIP1,HNF1B,HSF1 (includes EG:15499),JAK2,NCOA2,NKX2-1,PARK7,PHTF1,RALGAPA1,RXRB,SIX2,SNCA,T,TADA2A,TCF7L1,TG,TGFBR1,TGFBR2,Thyroid hormone receptor,TRAF3,ZGPAT,ZNF141,ZNF350	29							ATXN3						HSF1		JAK2	3
Gene Expression	transcription of RNA	0.0018	ATXN3,BRWD1,CD38,CEBPA,FOXA2,GRIP1,HNF1B,HSF1 (includes EG:15499),JAK2,NCOA2,NKX2-1,PARK7,PHTF1,RALGAPA1,RXRB,SIX2,T,TADA2A,TCF7L1,TG,TGFBR1,Thyroid hormone receptor,TRAF3,ZGPAT,ZNF141,ZNF350	26							ATXN3						HSF1		JAK2	3
Cell Death	apoptosis of tumor cell lines	0.00013	ACACA,CDK1,CEBPA,CYP2E1,DCC,FOXA2,HSF1 (includes EG:15499),IL1RL1,JAK2,MAPT,miR-185/miR-3473/miR-4306 (includes others),NAPA,NTSR1,PARK2,PINK1,PTPN2,PTPN22,PTPRC,SLCO1B3,SNCA,TMED10,TMSB10/TMSB4X,TYMS,UCHL1,YES1	25					CYP2E1								HSF1		JAK2	3
Embryonic Development	development of organ	0.000196	ADCYAP1 (includes EG:11516),CD3G,CEBPA,DLC1,FOXA2,GBA2,GNAT2,GRIP1,HNF1B,HSF1 (includes EG:15499),JAK2,MAPT,NAPA,NCOA2,NKX2-1,PTPRC,SIX2,TCF7L1,TG,TGFBR1,TGFBR2,THY1,TMSB10/TMSB4X,TNNT2,TRAF3	25				DLC1									HSF1		JAK2	3
Organismal Development	development of organ	0.000196	ADCYAP1 (includes EG:11516),CD3G,CEBPA,DLC1,FOXA2,GBA2,GNAT2,GRIP1,HNF1B,HSF1 (includes EG:15499),JAK2,MAPT,NAPA,NCOA2,NKX2-1,PTPRC,SIX2,TCF7L1,TG,TGFBR1,TGFBR2,THY1,TMSB10/TMSB4X,TNNT2,TRAF3	25				DLC1									HSF1		JAK2	3
Tissue Development	development of organ	0.000196	ADCYAP1 (includes EG:11516),CD3G,CEBPA,DLC1,FOXA2,GBA2,GNAT2,GRIP1,HNF1B,HSF1 (includes EG:15499),JAK2,MAPT,NAPA,NCOA2,NKX2-1,PTPRC,SIX2,TCF7L1,TG,TGFBR1,TGFBR2,THY1,TMSB10/TMSB4X,TNNT2,TRAF3	25				DLC1									HSF1		JAK2	3
Organ Development	development of organ	0.000196	ADCYAP1 (includes EG:11516),CD3G,CEBPA,DLC1,FOXA2,GBA2,GNAT2,GRIP1,HNF1B,HSF1 (includes EG:15499),JAK2,MAPT,NAPA,NCOA2,NKX2-1,PTPRC,SIX2,TCF7L1,TG,TGFBR1,TGFBR2,THY1,TMSB10/TMSB4X,TNNT2,TRAF3	25				DLC1									HSF1		JAK2	3
Gastrointestinal Disease	Crohn's disease	7.49e-12	AGBL4,CARM1L,CD3G,CDC42BPA,CDH6,CLUL1,COLEC12,DCC,EFEMP1,FLJ35024,GALNT13,GRID1,JAK2,MAGI3,MAPT,MIPEP,NSF,PARK2,PTGFR,PTPN2,RALGAPA1,RBFOX1,sdk1,SLCO1B3,SNX29,SPTLC2,SPTLC3,T,TGFBR2,UHRF1BP1,ULK4,ZGPAT	32			SDK1					NSF							JAK2	3
Genetic Disorder	Crohn's disease	7.49e-12	AGBL4,CARM1L,CD3G,CDC42BPA,CDH6,CLUL1,COLEC12,DCC,EFEMP1,FLJ35024,GALNT13,GRID1,JAK2,MAGI3,MAPT,MIPEP,NSF,PARK2,PTGFR,PTPN2,RALGAPA1,RBFOX1,sdk1,SLCO1B3,SNX29,SPTLC2,SPTLC3,T,TGFBR2,UHRF1BP1,ULK4,ZGPAT	32			SDK1					NSF							JAK2	3
Inflammatory Disease	Crohn's disease	7.49e-12	AGBL4,CARM1L,CD3G,CDC42BPA,CDH6,CLUL1,COLEC12,DCC,EFEMP1,FLJ35024,GALNT13,GRID1,JAK2,MAGI3,MAPT,MIPEP,NSF,PARK2,PTGFR,PTPN2,RALGAPA1,RBFOX1,sdk1,SLCO1B3,SNX29,SPTLC2,SPTLC3,T,TGFBR2,UHRF1BP1,ULK4,ZGPAT	32			SDK1					NSF							JAK2	3
Gastrointestinal Disease	digestive organ tumor	0.000415	CACNA1G,CD3G,CDH6,CDK1,CEBPA,COLEC12,DCC,DLC1,EFEMP1,FBN2 (includes EG:14119),FBXW7,FOXA2,MGMT,MICB,miR-185/miR-3473/miR-4306 (includes others),NTSR1,PTPRC,SLCO1B1,SLCO1B3,TGFBR1,TGFBR2,THY1,TUBB2B,TUBB2C,TYMS,UCHL1,YES1	27				DLC1						TUBB2C				FBXW7		3
Cancer	digestive organ tumor	0.000415	CACNA1G,CD3G,CDH6,CDK1,CEBPA,COLEC12,DCC,DLC1,EFEMP1,FBN2 (includes EG:14119),FBXW7,FOXA2,MGMT,MICB,miR-185/miR-3473/miR-4306 (includes others),NTSR1,PTPRC,SLCO1B1,SLCO1B3,TGFBR1,TGFBR2,THY1,TUBB2B,TUBB2C,TYMS,UCHL1,YES1	27				DLC1						TUBB2C				FBXW7		3
Cellular Compromise	stress response of cells	0.00345	ATXN3,CYP2E1,HSF1 (includes EG:15499),MAPT,SNCA	5					CYP2E1		ATXN3						HSF1			3
Skeletal and Muscular Disorders	rheumatic disease	5.86e-06	AGBL4,ANKS1A,ATP13A2,CARM1L,CD1A,CDH6,CERS6,CHCHD3,DCC,DLC1,EFEMP1,FLJ35024,GRID1,IL1RL1,LRRK2,MAGI3,METTL9,MICA,MICB,MIPEP,MRPL1 (includes EG:289491),NCOA2,PHTF1,PTPN22,PTPRC,RBFOX1,RSBN1,RXRB,SLCO1B1,SNCA,TUBB2C,UHRF1BP1,WDR72,YES1	34				DLC1						TUBB2C	CHCHD3					3
Inflammatory Disease	rheumatic disease	5.86e-06	AGBL4,ANKS1A,ATP13A2,CARM1L,CD1A,CDH6,CERS6,CHCHD3,DCC,DLC1,EFEMP1,FLJ35024,GRID1,IL1RL1,LRRK2,MAGI3,METTL9,MICA,MICB,MIPEP,MRPL1 (includes EG:289491),NCOA2,PHTF1,PTPN22,PTPRC,RBFOX1,RSBN1,RXRB,SLCO1B1,SNCA,TUBB2C,UHRF1BP1,WDR72,YES1	34				DLC1						TUBB2C	CHCHD3					3
Connective Tissue Disorders	rheumatic disease	5.86e-06	AGBL4,ANKS1A,ATP13A2,CARM1L,CD1A,CDH6,CERS6,CHCHD3,DCC,DLC1,EFEMP1,FLJ35024,GRID1,IL1RL1,LRRK2,MAGI3,METTL9,MICA,MICB,MIPEP,MRPL1 (includes EG:289491),NCOA2,PHTF1,PTPN22,PTPRC,RBFOX1,RSBN1,RXRB,SLCO1B1,SNCA,TUBB2C,UHRF1BP1,WDR72,YES1	34				DLC1						TUBB2C	CHCHD3					3
Skeletal and Muscular Disorders	arthritis	8.5e-06	AGBL4,ANKS1A,ATP13A2,CARM1L,CD1A,CDH6,CERS6,CHCHD3,DCC,DLC1,EFEMP1,FLJ35024,GRID1,IL1RL1,LRRK2,MAGI3,METTL9,MICA,MICB,MIPEP,MRPL1 (includes EG:289491),NCOA2,PHTF1,PTPN22,PTPRC,RBFOX1,RSBN1,SLCO1B1,SNCA,TUBB2C,UHRF1BP1,WDR72	32				DLC1						TUBB2C	CHCHD3					3
Inflammatory Disease	arthritis	8.5e-06	AGBL4,ANKS1A,ATP13A2,CARM1L,CD1A,CDH6,CERS6,CHCHD3,DCC,DLC1,EFEMP1,FLJ35024,GRID1,IL1RL1,LRRK2,MAGI3,METTL9,MICA,MICB,MIPEP,MRPL1 (includes EG:289491),NCOA2,PHTF1,PTPN22,PTPRC,RBFOX1,RSBN1,SLCO1B1,SNCA,TUBB2C,UHRF1BP1,WDR72	32				DLC1						TUBB2C	CHCHD3					3
Connective Tissue Disorders	arthritis	8.5e-06	AGBL4,ANKS1A,ATP13A2,CARM1L,CD1A,CDH6,CERS6,CHCHD3,DCC,DLC1,EFEMP1,FLJ35024,GRID1,IL1RL1,LRRK2,MAGI3,METTL9,MICA,MICB,MIPEP,MRPL1 (includes EG:289491),NCOA2,PHTF1,PTPN22,PTPRC,RBFOX1,RSBN1,SLCO1B1,SNCA,TUBB2C,UHRF1BP1,WDR72	32				DLC1						TUBB2C	CHCHD3					3
Psychological Disorders	mood disorder	0.000206	BNC2,CARM1L,CDC42BPA,DGAT1,DGCR8,FAM190A,FLJ35024,GRID1,MAPT,MAST4,MGMT,NRXN1,PARK2,PEPD,RBFOX1,sdk1,SGCG,SLCO1B1,SNCA,SORT1,TCF7L1,TGFBR2	22			SDK1			NRXN1			SGCG							3
Genetic Disorder	bipolar disorder	6.72e-05	BNC2,CARM1L,CDC42BPA,DGCR8,FAM190A,FLJ35024,GRID1,MAST4,MGMT,NRXN1,PARK2,PEPD,RBFOX1,sdk1,SGCG,SLCO1B1,SNCA,SORT1,TCF7L1,TGFBR2	20			SDK1			NRXN1			SGCG							3
Neurological Disease	bipolar disorder	6.72e-05	BNC2,CARM1L,CDC42BPA,DGCR8,FAM190A,FLJ35024,GRID1,MAST4,MGMT,NRXN1,PARK2,PEPD,RBFOX1,sdk1,SGCG,SLCO1B1,SNCA,SORT1,TCF7L1,TGFBR2	20			SDK1			NRXN1			SGCG							3
Psychological Disorders	bipolar disorder	6.72e-05	BNC2,CARM1L,CDC42BPA,DGCR8,FAM190A,FLJ35024,GRID1,MAST4,MGMT,NRXN1,PARK2,PEPD,RBFOX1,sdk1,SGCG,SLCO1B1,SNCA,SORT1,TCF7L1,TGFBR2	20			SDK1			NRXN1			SGCG							3
Nervous System Development and Function	axonal transport	0.000356	ATXN3,KLC1,MAPT	3							ATXN3					KLC1				2
Cellular Function and Maintenance	axonal transport	0.000356	ATXN3,KLC1,MAPT	3							ATXN3					KLC1				2
Small Molecule Biochemistry	secretion of neurotransmitter	0.000268	ADCYAP1 (includes EG:11516),NRXN1,NSF,PARK2,PINK1,SNCA	6						NRXN1		NSF								2
Cell-To-Cell Signaling and Interaction	secretion of neurotransmitter	0.000268	ADCYAP1 (includes EG:11516),NRXN1,NSF,PARK2,PINK1,SNCA	6						NRXN1		NSF								2
Molecular Transport	secretion of neurotransmitter	0.000268	ADCYAP1 (includes EG:11516),NRXN1,NSF,PARK2,PINK1,SNCA	6						NRXN1		NSF								2
Small Molecule Biochemistry	release of neurotransmitter	0.00407	NRXN1,NSF,PARK2,PARK7,PINK1,SNCA,THY1	7						NRXN1		NSF								2
Cell-To-Cell Signaling and Interaction	release of neurotransmitter	0.00407	NRXN1,NSF,PARK2,PARK7,PINK1,SNCA,THY1	7						NRXN1		NSF								2
Molecular Transport	release of neurotransmitter	0.00407	NRXN1,NSF,PARK2,PARK7,PINK1,SNCA,THY1	7						NRXN1		NSF								2
Cellular Development	differentiation	0.00017	ACACA,ADCYAP1 (includes EG:11516),ARPP21,CD2,CD38,CDK1,CEBPA,FBXW7,FOXA2,GNAT2,HNF1B,IL1RL1,JAK2,MAPT,NAPA,NCOA2,NKX2-1,PTGFR,PTPN22,PTPRC,RXRB,SIX2,SNCA,SORT1,TCF7L1,TG,TGFBR1,TGFBR2,TRAPPC9,VLDLR	30														FBXW7	JAK2	2
Cellular Development	differentiation of cells	0.000132	ACACA,ADCYAP1 (includes EG:11516),ARPP21,CD2,CD38,CDK1,CEBPA,FBXW7,FOXA2,GNAT2,HNF1B,IL1RL1,JAK2,MAPT,NAPA,NKX2-1,PTGFR,PTPN22,PTPRC,RXRB,SIX2,SNCA,SORT1,TCF7L1,TG,TGFBR1,TGFBR2,TRAPPC9,VLDLR	29														FBXW7	JAK2	2
Tissue Morphology	quantity of cells	0.000148	ACAT1,ADCYAP1 (includes EG:11516),CD38,CD3G,CEBPA,DCC,GBA,GRID1,HSF1 (includes EG:15499),IL1RL1,JAK2,MAPT,MGMT,NCOA2,NKX2-1,PARK2,PTPN2,PTPRC,SNCA,TG,TGFBR1,TGFBR2,TRAF3,TYMS	24													HSF1		JAK2	2
Post-Translational Modification	phosphorylation of protein	4.94e-05	CD2,CDC42BPA,CDK1,HSF1 (includes EG:15499),JAK2,LRRK2,PARK2,PINK1,PTPN2,PTPN22,PTPRC,SNCA,TGFBR1,TGFBR2,THY1,YES1	16													HSF1		JAK2	2
Protein Degradation	degradation of protein	0.00236	ATXN3,GBA,JAK2,MIPEP,PARK2,PARK7,PTPRC,TRAF3,UCHL1,USP14	10							ATXN3								JAK2	2
Protein Synthesis	degradation of protein	0.00236	ATXN3,GBA,JAK2,MIPEP,PARK2,PARK7,PTPRC,TRAF3,UCHL1,USP14	10							ATXN3								JAK2	2
Cellular Compromise	oxidative stress response	0.000439	CYP2E1,JAK2,LRRK2,MAPT,MICB,PARK7,SNCA	7					CYP2E1										JAK2	2
Cell Signaling	activation of enzyme	0.00187	ADCYAP1 (includes EG:11516),DLC1,JAK2,LRRK2,PTPRC,TGFBR1,THY1,VLDLR	8				DLC1											JAK2	2
Cellular Development	development of blood cells	0.00203	ADCYAP1 (includes EG:11516),BCHE,CD2,CD3G,CEBPA,IL1RL1,JAK2,PTPN2,PTPN22,PTPRC,TGFBR1,TGFBR2	12		BCHE													JAK2	2
Hematological System Development and Function	development of blood cells	0.00203	ADCYAP1 (includes EG:11516),BCHE,CD2,CD3G,CEBPA,IL1RL1,JAK2,PTPN2,PTPN22,PTPRC,TGFBR1,TGFBR2	12		BCHE													JAK2	2
Hematopoiesis	development of blood cells	0.00203	ADCYAP1 (includes EG:11516),BCHE,CD2,CD3G,CEBPA,IL1RL1,JAK2,PTPN2,PTPN22,PTPRC,TGFBR1,TGFBR2	12		BCHE													JAK2	2
Genetic Disorder	Down's syndrome	0.00274	BCHE,JAK2,MAPT	3		BCHE													JAK2	2
Developmental Disorder	Down's syndrome	0.00274	BCHE,JAK2,MAPT	3		BCHE													JAK2	2
Gastrointestinal Disease	gastrointestinal tract cancer	0.00117	CACNA1G,CD3G,CDH6,CDK1,CEBPA,COLEC12,DCC,EFEMP1,FBN2 (includes EG:14119),FBXW7,MGMT,MICB,SLCO1B3,TGFBR1,TGFBR2,TUBB2B,TUBB2C,TYMS,YES1	19										TUBB2C				FBXW7		2
Cancer	gastrointestinal tract cancer	0.00117	CACNA1G,CD3G,CDH6,CDK1,CEBPA,COLEC12,DCC,EFEMP1,FBN2 (includes EG:14119),FBXW7,MGMT,MICB,SLCO1B3,TGFBR1,TGFBR2,TUBB2B,TUBB2C,TYMS,YES1	19										TUBB2C				FBXW7		2
Cancer	endocrine gland tumor	0.00218	FBN2 (includes EG:14119),FBXW7,FOXA2,NTSR1,PTPRC,RXRB,TG,TGFBR1,TGFBR2,TUBB2C,TYMS	11										TUBB2C				FBXW7		2
Cellular Compromise	stress response of tumor cell lines	0.0054	ATXN3,HSF1 (includes EG:15499),MAPT	3							ATXN3						HSF1			2
Cell Death	cell death of neuroblastoma cell lines	0.000153	ATP13A2,BCHE,HSF1 (includes EG:15499),IL1RL1,MAPT,PARK2,PARK7,PINK1,SNCA	9		BCHE											HSF1			2
Cellular Compromise	disorganization of cytoskeleton	4.07e-05	ADCYAP1 (includes EG:11516),KLC1,sdk1	3			SDK1									KLC1				2
Immunological Disease	rheumatoid arthritis	6.21e-06	AGBL4,ANKS1A,ATP13A2,CARM1L,CD1A,CDH6,CERS6,CHCHD3,DCC,DLC1,EFEMP1,FLJ35024,GRID1,LRRK2,MAGI3,MICA,MICB,MIPEP,MRPL1 (includes EG:289491),NCOA2,PHTF1,PTPN22,PTPRC,RBFOX1,RSBN1,SLCO1B1,SNCA,UHRF1BP1,WDR72	29				DLC1							CHCHD3					2
Skeletal and Muscular Disorders	rheumatoid arthritis	6.21e-06	AGBL4,ANKS1A,ATP13A2,CARM1L,CD1A,CDH6,CERS6,CHCHD3,DCC,DLC1,EFEMP1,FLJ35024,GRID1,LRRK2,MAGI3,MICA,MICB,MIPEP,MRPL1 (includes EG:289491),NCOA2,PHTF1,PTPN22,PTPRC,RBFOX1,RSBN1,SLCO1B1,SNCA,UHRF1BP1,WDR72	29				DLC1							CHCHD3					2
Inflammatory Disease	rheumatoid arthritis	6.21e-06	AGBL4,ANKS1A,ATP13A2,CARM1L,CD1A,CDH6,CERS6,CHCHD3,DCC,DLC1,EFEMP1,FLJ35024,GRID1,LRRK2,MAGI3,MICA,MICB,MIPEP,MRPL1 (includes EG:289491),NCOA2,PHTF1,PTPN22,PTPRC,RBFOX1,RSBN1,SLCO1B1,SNCA,UHRF1BP1,WDR72	29				DLC1							CHCHD3					2
Connective Tissue Disorders	rheumatoid arthritis	6.21e-06	AGBL4,ANKS1A,ATP13A2,CARM1L,CD1A,CDH6,CERS6,CHCHD3,DCC,DLC1,EFEMP1,FLJ35024,GRID1,LRRK2,MAGI3,MICA,MICB,MIPEP,MRPL1 (includes EG:289491),NCOA2,PHTF1,PTPN22,PTPRC,RBFOX1,RSBN1,SLCO1B1,SNCA,UHRF1BP1,WDR72	29				DLC1							CHCHD3					2
Gastrointestinal Disease	liver cancer	0.00122	CDK1,DLC1,FOXA2,MGMT,miR-185/miR-3473/miR-4306 (includes others),SLCO1B1,SLCO1B3,TGFBR2,THY1,TUBB2C,TYMS,UCHL1,YES1	13				DLC1						TUBB2C						2
Cancer	liver cancer	0.00122	CDK1,DLC1,FOXA2,MGMT,miR-185/miR-3473/miR-4306 (includes others),SLCO1B1,SLCO1B3,TGFBR2,THY1,TUBB2C,TYMS,UCHL1,YES1	13				DLC1						TUBB2C						2
Hepatic System Disease	liver cancer	0.00122	CDK1,DLC1,FOXA2,MGMT,miR-185/miR-3473/miR-4306 (includes others),SLCO1B1,SLCO1B3,TGFBR2,THY1,TUBB2C,TYMS,UCHL1,YES1	13				DLC1						TUBB2C						2
Hepatocellular Carcinoma	liver cancer	0.00122	CDK1,DLC1,FOXA2,MGMT,miR-185/miR-3473/miR-4306 (includes others),SLCO1B1,SLCO1B3,TGFBR2,THY1,TUBB2C,TYMS,UCHL1,YES1	13				DLC1						TUBB2C						2
Cancer	genital tumor	0.00505	CDK1,CEBPA,DGCR8,HNF1B,MAPT,MGMT,MIPEP,PARK2,PTPRC,RXRB,sdk1,SORT1,TGFBR1,TGFBR2,TUBB2B,TUBB2C,TYMS,YES1	18			SDK1							TUBB2C						2
Reproductive System Disease	genital tumor	0.00505	CDK1,CEBPA,DGCR8,HNF1B,MAPT,MGMT,MIPEP,PARK2,PTPRC,RXRB,sdk1,SORT1,TGFBR1,TGFBR2,TUBB2B,TUBB2C,TYMS,YES1	18			SDK1							TUBB2C						2
Cancer	prostatic tumor	0.00202	CDK1,CEBPA,DGCR8,HNF1B,MGMT,MIPEP,PTPRC,RXRB,sdk1,TGFBR2,TUBB2B,TUBB2C,TYMS,YES1	14			SDK1							TUBB2C						2
Reproductive System Disease	prostatic tumor	0.00202	CDK1,CEBPA,DGCR8,HNF1B,MGMT,MIPEP,PTPRC,RXRB,sdk1,TGFBR2,TUBB2B,TUBB2C,TYMS,YES1	14			SDK1							TUBB2C						2
Genetic Disorder	prostate cancer	0.00414	CDK1,CEBPA,DGCR8,HNF1B,MGMT,MIPEP,PTPRC,RXRB,sdk1,TUBB2B,TUBB2C,TYMS,YES1	13			SDK1							TUBB2C						2
Cancer	prostate cancer	0.00414	CDK1,CEBPA,DGCR8,HNF1B,MGMT,MIPEP,PTPRC,RXRB,sdk1,TUBB2B,TUBB2C,TYMS,YES1	13			SDK1							TUBB2C						2
Reproductive System Disease	prostate cancer	0.00414	CDK1,CEBPA,DGCR8,HNF1B,MGMT,MIPEP,PTPRC,RXRB,sdk1,TUBB2B,TUBB2C,TYMS,YES1	13			SDK1							TUBB2C						2
Cardiovascular Disease	hypertension	0.00297	ANKS1A,CACNA1G,CDC42BPA,CERS6,COLEC12,DCC,FBN2 (includes EG:14119),FLJ35024,GRID1,PARK2,PTGFR,RBFOX1,sdk1,SGCG,SNX29,UHRF1BP1,VLDLR,WDR72	18			SDK1						SGCG							2
Behavior	cognition	0.00369	ADCYAP1 (includes EG:11516),BCHE,MAPT,NRXN1,PARK2,SNCA,UCHL1	7		BCHE				NRXN1										2
Neurological Disease	neurological signs	0.000146	ACAT1,ANKRD11,ARPP21,CD38,FBXW7,GNAT2,MAPT,METTL9,NAPA,NKX2-1,PARK2,RANBP1,RBFOX1,SORT1,TMSB10/TMSB4X,UCHL1	16														FBXW7		1
Neurological Disease	dyskinesia	0.00032	ACAT1,ANKRD11,ARPP21,CD38,FBXW7,GNAT2,METTL9,NAPA,NKX2-1,PARK2,RANBP1,RBFOX1,SORT1,TMSB10/TMSB4X,UCHL1	15														FBXW7		1
Neurological Disease	chorea	0.0005	ACAT1,ANKRD11,ARPP21,CD38,FBXW7,GNAT2,METTL9,NAPA,NKX2-1,RANBP1,RBFOX1,SORT1,TMSB10/TMSB4X,UCHL1	14														FBXW7		1
Genetic Disorder	Huntington's disease	0.00112	ACAT1,ANKRD11,ARPP21,CD38,FBXW7,GNAT2,METTL9,NAPA,RANBP1,RBFOX1,SORT1,TMSB10/TMSB4X,UCHL1	13														FBXW7		1
Neurological Disease	Huntington's disease	0.00112	ACAT1,ANKRD11,ARPP21,CD38,FBXW7,GNAT2,METTL9,NAPA,RANBP1,RBFOX1,SORT1,TMSB10/TMSB4X,UCHL1	13														FBXW7		1
Skeletal and Muscular Disorders	Huntington's disease	0.00112	ACAT1,ANKRD11,ARPP21,CD38,FBXW7,GNAT2,METTL9,NAPA,RANBP1,RBFOX1,SORT1,TMSB10/TMSB4X,UCHL1	13														FBXW7		1
Post-Translational Modification	ubiquitination of protein	0.00376	FBXW7,LRRK2,MAPT,PARK2,PINK1,TGFBR1	6														FBXW7		1
Nervous System Development and Function	quantity of neurons	0.000937	ADCYAP1 (includes EG:11516),DCC,HSF1 (includes EG:15499),MAPT,NKX2-1,PARK2,SNCA	7													HSF1			1
Tissue Morphology	quantity of neurons	0.000937	ADCYAP1 (includes EG:11516),DCC,HSF1 (includes EG:15499),MAPT,NKX2-1,PARK2,SNCA	7													HSF1			1
Cellular Assembly and Organization	accumulation of vesicles	0.000453	ACAT1,KLC1,MAPT	3												KLC1				1
Cellular Assembly and Organization	accumulation of transport vesicles	0.00581	KLC1	1												KLC1				1
Neurological Disease	axonopathy of neurons	3.35e-05	KLC1,MAPT	2												KLC1				1
Cellular Assembly and Organization	assembly of Golgi vesicles	0.00581	NSF	1								NSF								1
Cellular Function and Maintenance	assembly of Golgi vesicles	0.00581	NSF	1								NSF								1
Cell-To-Cell Signaling and Interaction	synaptic transmission of cerebral cortex cells	0.00291	NSF,SNCA,UCHL1	3								NSF								1
Nervous System Development and Function	synaptic transmission of cerebral cortex cells	0.00291	NSF,SNCA,UCHL1	3								NSF								1
Neurological Disease	neurodegeneration	0.00102	ATXN3,GBA,MAPT,PARK2,PARK7,SNCA,TGFBR2	7							ATXN3									1
Lipid Metabolism	quantity of lipid	0.00323	ACACA,ACAT1,ACAT2,ADCYAP1 (includes EG:11516),CD38,CEBPA,CYP2E1,DGAT1,FOXA2,GBA,NKX2-1,PTGFR,SNCA,SPTLC2,VLDLR	15					CYP2E1											1
Small Molecule Biochemistry	quantity of lipid	0.00323	ACACA,ACAT1,ACAT2,ADCYAP1 (includes EG:11516),CD38,CEBPA,CYP2E1,DGAT1,FOXA2,GBA,NKX2-1,PTGFR,SNCA,SPTLC2,VLDLR	15					CYP2E1											1
Molecular Transport	quantity of lipid	0.00323	ACACA,ACAT1,ACAT2,ADCYAP1 (includes EG:11516),CD38,CEBPA,CYP2E1,DGAT1,FOXA2,GBA,NKX2-1,PTGFR,SNCA,SPTLC2,VLDLR	15					CYP2E1											1
Nervous System Development and Function	development of brain	0.00395	ADCYAP1 (includes EG:11516),DLC1,FOXA2,HNF1B,NAPA,NKX2-1,TG,TGFBR2	8				DLC1												1
Embryonic Development	development of brain	0.00395	ADCYAP1 (includes EG:11516),DLC1,FOXA2,HNF1B,NAPA,NKX2-1,TG,TGFBR2	8				DLC1												1
Organismal Development	development of brain	0.00395	ADCYAP1 (includes EG:11516),DLC1,FOXA2,HNF1B,NAPA,NKX2-1,TG,TGFBR2	8				DLC1												1
Tissue Development	development of brain	0.00395	ADCYAP1 (includes EG:11516),DLC1,FOXA2,HNF1B,NAPA,NKX2-1,TG,TGFBR2	8				DLC1												1
Organ Development	development of brain	0.00395	ADCYAP1 (includes EG:11516),DLC1,FOXA2,HNF1B,NAPA,NKX2-1,TG,TGFBR2	8				DLC1												1
Tissue Morphology	quantity of leukocytes	0.000542	ACAT1,CD38,CD3G,CEBPA,GBA,IL1RL1,JAK2,PTPN2,PTPRC,SNCA,TG,TGFBR1,TGFBR2,TRAF3	14															JAK2	1
Hematological System Development and Function	quantity of leukocytes	0.000542	ACAT1,CD38,CD3G,CEBPA,GBA,IL1RL1,JAK2,PTPN2,PTPRC,SNCA,TG,TGFBR1,TGFBR2,TRAF3	14															JAK2	1
Cellular Growth and Proliferation	proliferation of blood cells	0.00392	ADCYAP1 (includes EG:11516),CD2,CD38,CD3G,DGCR8,IL1RL1,JAK2,MICA,PTPN2,PTPRC,TG,TGFBR2,THY1,TRAF3	14															JAK2	1
Cellular Development	development of leukocytes	0.00233	ADCYAP1 (includes EG:11516),CD2,CD3G,CEBPA,IL1RL1,JAK2,PTPN2,PTPN22,PTPRC,TGFBR1,TGFBR2	11															JAK2	1
Hematological System Development and Function	development of leukocytes	0.00233	ADCYAP1 (includes EG:11516),CD2,CD3G,CEBPA,IL1RL1,JAK2,PTPN2,PTPN22,PTPRC,TGFBR1,TGFBR2	11															JAK2	1
Hematopoiesis	development of leukocytes	0.00233	ADCYAP1 (includes EG:11516),CD2,CD3G,CEBPA,IL1RL1,JAK2,PTPN2,PTPN22,PTPRC,TGFBR1,TGFBR2	11															JAK2	1
Lymphoid Tissue Structure and Development	development of leukocytes	0.00233	ADCYAP1 (includes EG:11516),CD2,CD3G,CEBPA,IL1RL1,JAK2,PTPN2,PTPN22,PTPRC,TGFBR1,TGFBR2	11															JAK2	1
Cell Death	cell survival	0.00019	ADCYAP1 (includes EG:11516),CD38,CDC42BPA,CDK1,DCC,DGCR8,HNF1B,JAK2,LRRK2,MAPT,MGMT,NCF2,PARK7,PINK1,PTPN22,PTPRC,SLCO1B3,SNCA,TCF7L1,TGFBR1,TGFBR2,TRAF3,TYMS,USP14,YES1	25															JAK2	1
Cell Death	survival of leukocytes	0.00198	ADCYAP1 (includes EG:11516),CD38,DGCR8,JAK2,NCF2,PTPRC,TRAF3	7															JAK2	1
Cell-To-Cell Signaling and Interaction	activation of leukocytes	0.000904	CD1A,CD2,CD38,CD3G,FOXA2,IL1RL1,JAK2,MICA,PTPN22,PTPRC,SNCA,TG,THY1,TRAF3	14															JAK2	1
Hematological System Development and Function	activation of leukocytes	0.000904	CD1A,CD2,CD38,CD3G,FOXA2,IL1RL1,JAK2,MICA,PTPN22,PTPRC,SNCA,TG,THY1,TRAF3	14															JAK2	1
Immune Cell Trafficking	activation of leukocytes	0.000904	CD1A,CD2,CD38,CD3G,FOXA2,IL1RL1,JAK2,MICA,PTPN22,PTPRC,SNCA,TG,THY1,TRAF3	14															JAK2	1
Inflammatory Response	activation of leukocytes	0.000904	CD1A,CD2,CD38,CD3G,FOXA2,IL1RL1,JAK2,MICA,PTPN22,PTPRC,SNCA,TG,THY1,TRAF3	14															JAK2	1
Cell Signaling	cell surface receptor linked signal transduction	0.00141	CD2,CD3G,IL1RL1,JAK2,PILRB,PTPRC,TGFBR2,VLDLR	8															JAK2	1
Skeletal and Muscular System Development and Function	bone mineral density of femur	0.0011	CD38,JAK2,NCOA2	3															JAK2	1
Connective Tissue Development and Function	bone mineral density of femur	0.0011	CD38,JAK2,NCOA2	3															JAK2	1
Cancer	tumorigenesis of bone marrow	0.0002	CEBPA,JAK2	2															JAK2	1
Hematological Disease	tumorigenesis of bone marrow	0.0002	CEBPA,JAK2	2															JAK2	1
Immunological Disease	tumorigenesis of spleen	0.000691	CEBPA,JAK2	2															JAK2	1
Cancer	tumorigenesis of spleen	0.000691	CEBPA,JAK2	2															JAK2	1
Cancer	leukemogenesis	0.00482	CEBPA,JAK2	2															JAK2	1
Hematological Disease	leukemogenesis	0.00482	CEBPA,JAK2	2															JAK2	1
Cellular Development	maturation of hematopoietic cells	0.000705	CEBPA,JAK2,PTPRC,TG	4															JAK2	1
Hematological System Development and Function	maturation of hematopoietic cells	0.000705	CEBPA,JAK2,PTPRC,TG	4															JAK2	1
Immunological Disease	tumorigenesis of lymphoid organ	0.000842	CEBPA,JAK2,TRAF3	3															JAK2	1
Cancer	tumorigenesis of lymphoid organ	0.000842	CEBPA,JAK2,TRAF3	3															JAK2	1
Organismal Development	development of embryonic tissue	0.00417	FOXA2,HNF1B,JAK2,NKX2-1,SIX2,T,TCF7L1,VLDLR	8															JAK2	1
Embryonic Development	development of embryonic tissue	0.00417	FOXA2,HNF1B,JAK2,NKX2-1,SIX2,T,TCF7L1,VLDLR	8															JAK2	1
Tissue Development	development of embryonic tissue	0.00417	FOXA2,HNF1B,JAK2,NKX2-1,SIX2,T,TCF7L1,VLDLR	8															JAK2	1
Post-Translational Modification	activation of Protein kinase	0.00221	JAK2,LRRK2,PTPRC,TGFBR1,THY1,VLDLR	6															JAK2	1
Cell Signaling	activation of Protein kinase	0.00221	JAK2,LRRK2,PTPRC,TGFBR1,THY1,VLDLR	6															JAK2	1
Post-Translational Modification	activation of MAP kinase kinase	0.000922	JAK2,LRRK2,TGFBR1	3															JAK2	1
Cell Signaling	activation of MAP kinase kinase	0.000922	JAK2,LRRK2,TGFBR1	3															JAK2	1
Cellular Development	maturation of erythroid cells	0.00381	JAK2,TG	2															JAK2	1
Hematological System Development and Function	maturation of erythroid cells	0.00381	JAK2,TG	2															JAK2	1
Hematopoiesis	maturation of erythroid cells	0.00381	JAK2,TG	2															JAK2	1
Immunological Disease	hyperplasia of lymphoid organ	0.00381	JAK2,TRAF3	2															JAK2	1
Cancer	hyperplasia of lymphoid organ	0.00381	JAK2,TRAF3	2															JAK2	1
Cell Morphology	size of tumor cell lines	0.00258	ADCYAP1 (includes EG:11516),FBXW7,PTPRC	3														FBXW7		1
Embryonic Development	development of body axis	2.76e-05	ANKRD11,FOXA2,HNF1B,HSF1 (includes EG:15499),T,TCF7L1,TGFBR1,TGFBR2	8													HSF1			1
Organismal Development	development of body axis	2.76e-05	ANKRD11,FOXA2,HNF1B,HSF1 (includes EG:15499),T,TCF7L1,TGFBR1,TGFBR2	8													HSF1			1
Embryonic Development	development of head	0.00174	ANKRD11,HSF1 (includes EG:15499),TGFBR2	3													HSF1			1
Organismal Development	development of head	0.00174	ANKRD11,HSF1 (includes EG:15499),TGFBR2	3													HSF1			1
Gene Expression	transcription of DNA	0.00392	BRWD1,CD38,CEBPA,FOXA2,HNF1B,HSF1 (includes EG:15499),NCOA2,NKX2-1,PHTF1,RALGAPA1,RXRB,SIX2,T,TADA2A,TCF7L1,TGFBR1,ZGPAT,ZNF141,ZNF350	19													HSF1			1
Cell Cycle	arrest in meiosis I of oocytes	0.00581	HSF1 (includes EG:15499)	1													HSF1			1
Reproductive System Development and Function	arrest in meiosis I of oocytes	0.00581	HSF1 (includes EG:15499)	1													HSF1			1
Organismal Injury and Abnormalities	atrophy of olfactory epithelium	0.00581	HSF1 (includes EG:15499)	1													HSF1			1
Organismal Functions	flow of cerebrospinal fluid	0.00581	HSF1 (includes EG:15499)	1													HSF1			1
Neurological Disease	hydrocephalus	0.00119	HSF1 (includes EG:15499),NAPA,VLDLR	3													HSF1			1
Cancer	adenocarcinoma	0.00015	ACAT1,BNC2,CDK1,DGCR8,miR-185/miR-3473/miR-4306 (includes others),PTGFR,PTPRC,SMEK1,SORT1,TG,TGFBR1,TGFBR2,TUBB2C,TYMS,YES1	15										TUBB2C						1
Liver Cirrhosis	cirrhosis	0.483	CD38,TUBB2C	2										TUBB2C						1
Genetic Disorder	lung cancer	6.38e-05	CDK1,CEBPA,DGCR8,IL1RL1,MGMT,NKX2-1,NTS,PARK2,PINK1,RXRB,SMEK1,TGFBR1,TGFBR2,TMSB10/TMSB4X,TUBB2C,TYMS,YES1	17										TUBB2C						1
Cancer	lung cancer	6.38e-05	CDK1,CEBPA,DGCR8,IL1RL1,MGMT,NKX2-1,NTS,PARK2,PINK1,RXRB,SMEK1,TGFBR1,TGFBR2,TMSB10/TMSB4X,TUBB2C,TYMS,YES1	17										TUBB2C						1
Respiratory Disease	lung cancer	6.38e-05	CDK1,CEBPA,DGCR8,IL1RL1,MGMT,NKX2-1,NTS,PARK2,PINK1,RXRB,SMEK1,TGFBR1,TGFBR2,TMSB10/TMSB4X,TUBB2C,TYMS,YES1	17										TUBB2C						1
Cancer	head and neck cancer	0.00555	CDK1,MGMT,PINK1,PTPRC,RXRB,TG,TGFBR1,TGFBR2,THY1,TUBB2C,TYMS,UCHL1,YES1	13										TUBB2C						1
Genetic Disorder	non-small cell lung cancer	0.00184	CEBPA,MGMT,NKX2-1,RXRB,TGFBR1,TGFBR2,TMSB10/TMSB4X,TUBB2C,TYMS,YES1	10										TUBB2C						1
Cancer	non-small cell lung cancer	0.00184	CEBPA,MGMT,NKX2-1,RXRB,TGFBR1,TGFBR2,TMSB10/TMSB4X,TUBB2C,TYMS,YES1	10										TUBB2C						1
Respiratory Disease	non-small cell lung cancer	0.00184	CEBPA,MGMT,NKX2-1,RXRB,TGFBR1,TGFBR2,TMSB10/TMSB4X,TUBB2C,TYMS,YES1	10										TUBB2C						1
Cancer	cervical cancer	0.00467	miR-185/miR-3473/miR-4306 (includes others),RXRB,TGFBR2,TMSB10/TMSB4X,TUBB2C,TYMS,ZNF350	7										TUBB2C						1
Reproductive System Disease	cervical cancer	0.00467	miR-185/miR-3473/miR-4306 (includes others),RXRB,TGFBR2,TMSB10/TMSB4X,TUBB2C,TYMS,ZNF350	7										TUBB2C						1
Cancer	nasopharyngeal tumor	0.00135	THY1,TUBB2C,TYMS,UCHL1	4										TUBB2C						1
Immunological Disease	lymphomatoid papulosis	0.00213	TUBB2B,TUBB2C	2										TUBB2C						1
Inflammatory Disease	pericarditis	0.105	TUBB2C	1										TUBB2C						1
Cardiovascular Disease	pericarditis	0.105	TUBB2C	1										TUBB2C						1
Cardiac Inflammation	pericarditis	0.105	TUBB2C	1										TUBB2C						1
Small Molecule Biochemistry	metabolism of nucleoside triphosphate	0.000826	ADCYAP1 (includes EG:11516),CDK1,NSF,PARK2,PINK1,TNNT2	6								NSF								1
Nucleic Acid Metabolism	metabolism of nucleoside triphosphate	0.000826	ADCYAP1 (includes EG:11516),CDK1,NSF,PARK2,PINK1,TNNT2	6								NSF								1
Small Molecule Biochemistry	metabolism of purine nucleotide	0.00534	ADCYAP1 (includes EG:11516),DLST,NSF,TNNT2	4								NSF								1
Nucleic Acid Metabolism	metabolism of purine nucleotide	0.00534	ADCYAP1 (includes EG:11516),DLST,NSF,TNNT2	4								NSF								1
Molecular Transport	transport of protein	1.05e-05	CD3G,GRIP1,LMAN2L,MAPT,NAPA,NSF,SIX2,SORT1,SYNRG,TMED10	10								NSF								1
Protein Trafficking	transport of protein	1.05e-05	CD3G,GRIP1,LMAN2L,MAPT,NAPA,NSF,SIX2,SORT1,SYNRG,TMED10	10								NSF								1
Cellular Assembly and Organization	release of dense core granules	0.000331	NAPA,NSF	2								NSF								1
Cellular Function and Maintenance	release of dense core granules	0.000331	NAPA,NSF	2								NSF								1
Small Molecule Biochemistry	release of catecholamine	0.00505	NSF,PARK2,PARK7,PINK1,SNCA,THY1	6								NSF								1
Molecular Transport	release of catecholamine	0.00505	NSF,PARK2,PARK7,PINK1,SNCA,THY1	6								NSF								1
Cellular Compromise	disorganization of actin cytoskeleton	0.00117	ADCYAP1 (includes EG:11516),sdk1	2			SDK1													1
Tissue Development	aggregation of podocytes	0.00581	sdk1	1			SDK1													1
Developmental Disorder	dystrophy	0.00482	SGCG,SNCA	2									SGCG							1
Cardiovascular Disease	cardiac fibrosis	0.079	SGCG,TNNT2	2									SGCG							1
Organismal Injury and Abnormalities	cardiac fibrosis	0.079	SGCG,TNNT2	2									SGCG							1
Cardiac Fibrosis	cardiac fibrosis	0.079	SGCG,TNNT2	2									SGCG							1
Cellular Compromise	endoplasmic reticulum stress response of neurons	0.00581	ATXN3	1							ATXN3									1
Cellular Function and Maintenance	endoplasmic reticulum stress response of neurons	0.00581	ATXN3	1							ATXN3									1
Cellular Compromise	endoplasmic reticulum stress response of pheochromocytoma cell lines	0.00581	ATXN3	1							ATXN3									1
Cellular Function and Maintenance	endoplasmic reticulum stress response of pheochromocytoma cell lines	0.00581	ATXN3	1							ATXN3									1
Cellular Compromise	formation of cellular inclusion bodies	0.00182	ATXN3,MAPT,PARK2,SNCA	4							ATXN3									1
Cellular Assembly and Organization	formation of cellular inclusion bodies	0.00182	ATXN3,MAPT,PARK2,SNCA	4							ATXN3									1
Cellular Assembly and Organization	formation of aggresome	0.00251	ATXN3,PARK2	2							ATXN3									1
Cellular Function and Maintenance	formation of aggresome	0.00251	ATXN3,PARK2	2							ATXN3									1
Protein Degradation	formation of aggresome	0.00251	ATXN3,PARK2	2							ATXN3									1
Protein Synthesis	formation of aggresome	0.00251	ATXN3,PARK2	2							ATXN3									1
Metabolic Disease	nonalcoholic fatty liver disease	0.00956	ACACA,CYP2E1,DGAT1	3					CYP2E1											1
Endocrine System Disorders	nonalcoholic fatty liver disease	0.00956	ACACA,CYP2E1,DGAT1	3					CYP2E1											1
Gastrointestinal Disease	nonalcoholic fatty liver disease	0.00956	ACACA,CYP2E1,DGAT1	3					CYP2E1											1
Genetic Disorder	nonalcoholic fatty liver disease	0.00956	ACACA,CYP2E1,DGAT1	3					CYP2E1											1
Hepatic System Disease	nonalcoholic fatty liver disease	0.00956	ACACA,CYP2E1,DGAT1	3					CYP2E1											1
Liver Steatosis	nonalcoholic fatty liver disease	0.00956	ACACA,CYP2E1,DGAT1	3					CYP2E1											1
Renal Tubule Injury	proximal tubular toxicity	0.0196	ACAT1,CYP2E1,TMSB10/TMSB4X	3					CYP2E1											1
Small Molecule Biochemistry	generation of acetaldehyde	0.00581	CYP2E1	1					CYP2E1											1
Glutathione Depletion In Liver	depletion of glutathione in liver	0.04	CYP2E1	1					CYP2E1											1
Increased Levels of AST	increases activation of AST	0.151	CYP2E1	1					CYP2E1											1
Increased Levels of Blood Urea Nitrogen	increases quantity of blood urea nitrogen	0.203	CYP2E1	1					CYP2E1											1
Increased Levels of ALT	increases activation of ALT	0.24	CYP2E1	1					CYP2E1											1
Cell Death	necrosis of hepatocytes	0.253	CYP2E1	1					CYP2E1											1
Organ Morphology	necrosis of hepatocytes	0.253	CYP2E1	1					CYP2E1											1
Liver Necrosis/Cell Death	necrosis of hepatocytes	0.253	CYP2E1	1					CYP2E1											1
Gastrointestinal Disease	nonalcoholic steatohepatitis	0.27	CYP2E1	1					CYP2E1											1
Inflammatory Disease	nonalcoholic steatohepatitis	0.27	CYP2E1	1					CYP2E1											1
Hepatic System Disease	nonalcoholic steatohepatitis	0.27	CYP2E1	1					CYP2E1											1
Liver Steatosis	nonalcoholic steatohepatitis	0.27	CYP2E1	1					CYP2E1											1
Liver Hepatitis	nonalcoholic steatohepatitis	0.27	CYP2E1	1					CYP2E1											1
Liver Steatohepatitis	nonalcoholic steatohepatitis	0.27	CYP2E1	1					CYP2E1											1
Gastrointestinal Disease	hepatitis	1	CYP2E1,PTPRC	2					CYP2E1											1
Inflammatory Disease	hepatitis	1	CYP2E1,PTPRC	2					CYP2E1											1
Hepatic System Disease	hepatitis	1	CYP2E1,PTPRC	2					CYP2E1											1
Liver Hepatitis	hepatitis	1	CYP2E1,PTPRC	2					CYP2E1											1
Cell Death	cell death of liver cells	0.372	CYP2E1,PTPRC,YES1	3					CYP2E1											1
Liver Necrosis/Cell Death	cell death of liver cells	0.372	CYP2E1,PTPRC,YES1	3					CYP2E1											1
Cell Death	cell death of hepatocytes	0.502	CYP2E1,YES1	2					CYP2E1											1
Liver Necrosis/Cell Death	cell death of hepatocytes	0.502	CYP2E1,YES1	2					CYP2E1											1
Nervous System Development and Function	development of rhombencephalon	0.0031	ADCYAP1 (includes EG:11516),DLC1,FOXA2,HNF1B	4				DLC1												1
Embryonic Development	development of rhombencephalon	0.0031	ADCYAP1 (includes EG:11516),DLC1,FOXA2,HNF1B	4				DLC1												1
Organismal Development	development of rhombencephalon	0.0031	ADCYAP1 (includes EG:11516),DLC1,FOXA2,HNF1B	4				DLC1												1
Tissue Development	development of rhombencephalon	0.0031	ADCYAP1 (includes EG:11516),DLC1,FOXA2,HNF1B	4				DLC1												1
Organ Development	development of rhombencephalon	0.0031	ADCYAP1 (includes EG:11516),DLC1,FOXA2,HNF1B	4				DLC1												1
Cellular Growth and Proliferation	proliferation of hepatocytes	0.0737	CEBPA,DLC1,TGFBR2	3				DLC1												1
Hepatic System Development and Function	proliferation of hepatocytes	0.0737	CEBPA,DLC1,TGFBR2	3				DLC1												1
Liver Proliferation	proliferation of hepatocytes	0.0737	CEBPA,DLC1,TGFBR2	3				DLC1												1
Cellular Growth and Proliferation	colony formation of lung cancer cell lines	0.002	DGCR8,DLC1,FOXA2	3				DLC1												1
Behavior	locomotion	0.000222	ADCYAP1 (includes EG:11516),BCHE,LRRK2,NKX2-1,NTSR1,PARK2,PARK7,RXRB,SNCA,UCHL1	10		BCHE														1
Tissue Development	development of muscle cells	0.00418	NCOA2,SGCZ,TGFBR1,TGFBR2	4	SGCZ															1
Skeletal and Muscular System Development and Function	development of muscle cells	0.00418	NCOA2,SGCZ,TGFBR1,TGFBR2	4	SGCZ															1
Cellular Development	development of muscle cells	0.00418	NCOA2,SGCZ,TGFBR1,TGFBR2	4	SGCZ															1
