# Supplementary material for: Increased rate of sporadic and recurrent rare genic copy number variants in Parkinson's disease among Ashkenazi Jews
Source: Mol Genet Genomic Med. 2013 Jun 7;1(3):142–54. doi: 10.1002/mgg3.18 (PMC3782064; doi:10.1002/mgg3.18)
Supplement: Supplementary file 13 [file mgg30001-0142-SD13.xlsx]

## Sheet: Gene expression data
				Dataset
				NCASCR		Cantuti-Castelvetri, I. et al.		Simunovic F. et al.		Hauser, M.A. et al.		Zhang, Y. et al.		Lesnick, T.G. et al.		Moran, L.B. et al.		Moran, L.B. et al.		Moran, L.B. et al.		Zhang, Y. et al.		Zhang, Y. et al.		Vogt, I.R. et al.		Vogt, I.R. et al.		Vogt, I.R. et al.		Scherzer, C.R.
				PDs, controls (XS) Human ref8		8 PDs, 8 controls(LCM DA-SN) X3P		10PDs, 9 controls (LCM DA-SN) U133A		6 PDs, 5 controls (SN) U133A		11 PDs, 18 controls (SN) U133A		16 PDs, 9 controls (SN) U133 PLUS 2.0		15 PDs, 6 controls (LSN) U133A+B		15 PDs, 6 controls (MSN) U133A+B		15 PDs, 6 controls (SFG) U133A+B		14 PDs ,19 controls (BA9) U133A		15 PDs ,15 controls (PT) U133A		3 PDs, 3 controls (PT) U133A		4 PDs, 4 controls (CXT) U133A		4 PDs, 4 controls (CLB) U133A		55PDs, 22 controls (blood) U133A
Entrez Gene	GCI Score	Symbol	Probe ID	Fold Change	p Value	Fold Change	p Value	Fold Change	p Value	Fold Change	p Value	Fold Change	p Value	Fold Change	p Value	Fold Change	p Value	Fold Change	p Value	Fold Change	p Value	Fold Change	p Value	Fold Change	p Value	Fold Change	p Value	Fold Change	p Value	Fold Change	p Value	Fold Change	p Value
9378	8.8	NRXN1	1558708_at											1.005	0.868
9378	8.8	NRXN1	209914_s_at					-1.12	0.274	-1.14	0.172	-1.66	0.00258	-1.06	0.684	-1.74	0.00734	-1.38	0.0367	-1.43	0.22	-2.3	0.00316	-1.05	0.805	-1.19	0.18	-2.08	0.0483	1.4	0.0619	1.03	0.0633
9378	8.8	NRXN1	209915_s_at					1.03	0.768	-1.2	0.434	-1.18	0.0469	-1.43	0.199	-1.59	0.0692	-1.47	0.0263	-1.79	0.075	-1.76	0.00265	-1.09	0.166	1.03	0.75	-1.66	0.102	1.08	0.58	1.01	0.312
9378	8.8	NRXN1	216096_s_at					-1.01	0.877	-1.05	0.577	-1.06	0.169	-1.2	0.466	-1.14	0.469	-1.3	0.0348	-2.07	0.057	-1.37	0.00574	-1.03	0.342	-1.1	0.363	-1.42	0.235	-1.3	0.374	1.01	0.27
9378	8.8	NRXN1	228547_at											-1.21	0.467	-1.55	0.0174	-1.82	0.0089	-1.76	0.208
9378	8.8	NRXN1	237535_x_at											-1.06	0.451	1.06	0.322	1.1	0.0605	-1.11	0.2
9378	8.8	NRXN1	39240_at
9378	8.8	NRXN1	460601	1.08	0.176
9378	8.8	NRXN1	47537_at
9378	8.8	NRXN1	6270224	1.1	0.099
9378	8.8	NRXN1	7210187	1.03	0.464
9378	8.8	NRXN1	72860_at
9378	8.8	NRXN1	g6498406_3p_a_at			-1.01	0.985
9378	8.8	NRXN1	Hs.22998.0.S1_3p_a_at			1.09	0.876
9378	8.8	NRXN1	Hs.22998.1.S1_3p_a_at			-1.34	0.174
9378	8.8	NRXN1	Hs.244762.0.A1_3p_at			-1.24	0.115
9378	8.8	NRXN1	Hs.244762.0.A1_3p_s_at			-1.06	0.759
9378	8.8	NRXN1	Hs.322922.0.A1_3p_at			-1.61	0.161
9378	8.8	NRXN1	Hs2.377225.1.S1_3p_at
137868	5.5	SGCZ	2850364	-1.05	0.058
137868	5.5	SGCZ	Hs2.348641.1.S1_3p_at			-1.01	0.777
10395	7.6	DLC1	210762_s_at					-1	0.971	1.15	0.259	1.03	0.899	-1.009	0.946	-1.005	0.959	1.04	0.726	1.31	0.102	1.22	0.148	-1.28	0.139	1.31	0.107	-1.12	0.358	1.06	0.691	1.007	0.451
10395	7.6	DLC1	220511_s_at					-1.03	0.567	-1.04	0.36	1.05	0.215	-1.05	0.446	1.18	0.00189	1.05	0.497	1.08	0.305	1.09	0.0265	1.02	0.623	1.13	0.0945	1.61	0.00159	-1.1	0.0716	1.006	0.76
10395	7.6	DLC1	220512_at					-1.01	0.75	1.01	0.846	1.48	0.014	1.08	0.507	1.1	0.164	1.09	0.22	1.18	0.108	1.08	0.0397	1.1	0.454	1.11	0.246	-1.13	0.202	1.2	0.308	-1.003	0.92
10395	7.6	DLC1	224822_at											1.21	0.0205	1.17	0.0558	1.09	0.237	1.5	0.0583
10395	7.6	DLC1	242631_x_at											1.04	0.254	-1.01	0.739	1.04	0.386	1.01	0.832
10395	7.6	DLC1	3130253	-1.06	0.232
10395	7.6	DLC1	37951_at
10395	7.6	DLC1	46303_at
10395	7.6	DLC1	49889_at
10395	7.6	DLC1	5050347	-1.04	0.703
10395	7.6	DLC1	64873_at
10395	7.6	DLC1	g13376110_3p_at			1.41	0.221
10395	7.6	DLC1	g13376110_3p_x_at			1.38	0.14
10395	7.6	DLC1	g2559001_3p_a_at			-1.57	0.234
10395	7.6	DLC1	Hs.212566.0.A1_3p_at			1.1	0.181
10395	7.6	DLC1	Hs.8700.1.S2_3p_at			1.32	0.425
590	8	BCHE	205433_at					-1.01	0.878	-1.12	0.373	-1.08	0.704	-1.02	0.924	1.03	0.775	1.03	0.752	1.29	0.0828	-1.14	0.199	-1.14	0.332	1.15	0.421	1.08	0.395	1	0.997	1.003	0.924
590	8	BCHE	37841_at
590	8	BCHE	3890082	-1.05	0.562
590	8	BCHE	g4557350_3p_at			1.27	0.31
590	8	BCHE	M16474_s_at
1571	10	CYP2E1	1431_at					-1	0.96	-1.008	0.801	-1.01	0.596	-1.07	0.158	-1.03	0.393	-1.01	0.401	-1.06	0.394	-1.05	0.133	-1.06	0.0183	-1.05	0.582	-1.12	0.0132	1.02	0.866	1.01	0.586
1571	10	CYP2E1	209975_3p_at			1.01	0.942
1571	10	CYP2E1	209975_at					1.11	0.21	-1.05	0.374	-1.12	0.125	-1.21	0.112	-1.19	0.0263	-1.2	0.0162	-1.19	0.271	-1.16	0.0844	-1.11	0.125	1.01	0.831	-1.38	0.0164	-1.02	0.807	-1.05	0.185
1571	10	CYP2E1	209976_s_at					1.07	0.412	-1.01	0.721	1.01	0.9	-1.15	0.0597	-1.01	0.9	-1.06	0.307	1.03	0.853	-1.04	0.418	1.01	0.894	1.07	0.702	1.12	0.527	-1.15	0.248	1.004	0.736
1571	10	CYP2E1	222100_at					1.09	0.244	-1.05	0.575	-1.09	0.0157	1.008	0.905	1.01	0.764	1.02	0.625	1.06	0.351	1.07	0.115	-1.02	0.735	-1.07	0.0336	1.05	0.488	-1.1	0.311	-1.009	0.381
1571	10	CYP2E1	40379_at
1571	10	CYP2E1	5570228	1.27	0.021
1571	10	CYP2E1	g6470140_3p_at			1.35	0.222
1571	10	CYP2E1	Hs.75183.1.A1_3p_at			-1.11	0.0423
1571	10	CYP2E1	J02843cds_3p_s_at			1.09	0.483
1571	10	CYP2E1	J02843_at
4905	7.9	NSF	202395_at					-2.68	0.0181	-2.21	0.0613	-3.04	0.00238	-1.54	0.216	-2.29	0.0234	-2.12	0.0109	-1.98	0.0951	-2.21	0.0128	-1.93	0.0311	-1.31	0.462	-2.55	0.0518	-1.01	0.89	-1.05	0.213
4905	7.9	NSF	2030397	-1.02	0.528
4905	7.9	NSF	3830040	1	0.998
4905	7.9	NSF	38719_at
4905	7.9	NSF	g11079227_3p_at			1.78	0.404
6445	7.2	SGCG	207302_at					1.09	0.112	-1.08	0.402	-1.06	0.21	-1.009	0.802	1.03	0.492	-1.005	0.878	-1.02	0.721	1.03	0.546	1	0.957	1.01	0.845	-1.01	0.962	1	0.997	1.01	0.609
6445	7.2	SGCG	2750221	1.04	0.462
6445	7.2	SGCG	34578_at
6445	7.2	SGCG	g4557846_3p_at			1.15	0.0898
6445	7.2	SGCG	U34976_at
54927	6	CHCHD3	217972_at					-1.29	0.0441	1.02	0.848	-1.24	0.0603	-1.11	0.393	-1.16	0.148	-1.01	0.859	-1.06	0.513	-1.2	0.114	-1.05	0.627	1.06	0.673	-1.5	0.0975	-1.1	0.0587	-1.02	0.669
54927	6	CHCHD3	46233_at
54927	6	CHCHD3	5050747	-1.19	0.0002
54927	6	CHCHD3	g8923389_3p_at			-1.49	0.409
3297	7.9	HSF1	202344_at					-1.17	0.363	1.01	0.905	1.13	0.151	1.14	0.0513	-1.003	0.964	1.24	0.00399	-1.05	0.64	-1.01	0.891	1.05	0.605	-1.04	0.572	1.06	0.426	1.25	0.0796	-1.005	0.157
3297	7.9	HSF1	213756_s_at					-1.03	0.518	-1.07	0.583	1.05	0.113	1.03	0.702	-1.004	0.966	1.07	0.468	-1.2	0.00366	-1.02	0.557	-1.06	0.109	1	0.974	1.14	0.152	-1.42	0.103	1.01	0.135
3297	7.9	HSF1	244_at
3297	7.9	HSF1	40200_at
3297	7.9	HSF1	5090377	1.1	0.097
3297	7.9	HSF1	g5031766_3p_at			-1.01	0.917
3297	7.9	HSF1	g5031766_3p_x_at			1.008	0.96
3297	7.9	HSF1	Hs.1499.1.S1_3p_a_at			-1.19	0.00456
3297	7.9	HSF1	M64673_at
55294	9.2	FBXW7	218751_s_at					1.02	0.904	1.05	0.602	-1.24	0.147	1.09	0.44	-1.28	0.0122	-1.19	0.0455	-1.86	0.17	-1.3	0.32	1.1	0.604	-1.06	0.74	-2.65	0.00785	1.06	0.699	-1.04	0.255
55294	9.2	FBXW7	222729_at											1.06	0.688	-1.15	0.175	-1.07	0.499	-1.91	0.0478
55294	9.2	FBXW7	229419_at											1.06	0.752	-1.12	0.228	-1.32	0.0646	-1.89	0.259
55294	9.2	FBXW7	2470014	-1.1	0.069
55294	9.2	FBXW7	270575	-1.02	0.35
55294	9.2	FBXW7	4390255	1.04	0.345
55294	9.2	FBXW7	48937_at
55294	9.2	FBXW7	5270152	-1.46	0.0002
55294	9.2	FBXW7	61691_at
55294	9.2	FBXW7	74386_at
55294	9.2	FBXW7	g8922851_3p_a_at			1.4	0.166
55294	9.2	FBXW7	Hs.31945.0.S2_3p_at			1.13	0.288
55294	9.2	FBXW7	Hs.96487.0.A1_3p_at			1.01	0.98
55294	9.2	FBXW7	Hs.96487.0.A1_3p_x_at			-1.03	0.905
3717	10	JAK2	1562031_3p_at			1.04	0.344
3717	10	JAK2	1562031_at											1.01	0.837
3717	10	JAK2	205841_at					1.03	0.408	1.1	0.248	-1.02	0.663	-1.06	0.43	-1.01	0.78	1.07	0.102	-1.02	0.562	1	0.984	1.01	0.902	1.08	0.383	1.02	0.825	1.08	0.512	1.03	0.599
3717	10	JAK2	205842_s_at					-1.02	0.876	1.009	0.916	1	0.993	-1.14	0.284	-1.07	0.329	-1.04	0.397	1.15	0.104	-1.04	0.0526	-1.01	0.892	-1.08	0.351	1.04	0.622	-1.1	0.425	1.05	0.355
3717	10	JAK2	3460041	-1.05	0.343
3717	10	JAK2	37468_at
3717	10	JAK2	g13325062_3p_at			-1.02	0.734
3717	10	JAK2	g3236321_3p_a_at			1.05	0.281
3717	10	JAK2	Hs2.438487.1.S1_3p_x_at			1.06	0.641
4287	7.2	ATXN3	205415_s_at					-1.06	0.244	1.01	0.75	-1.13	0.261	-1.25	0.0616	-1.06	0.435	-1.03	0.653	1.05	0.542	1.03	0.837	1.03	0.718	1	0.978	-1.1	0.35	1.34	0.00348	-1.001	0.957
4287	7.2	ATXN3	205416_s_at					1.01	0.873	1.01	0.86	-1.22	0.00409	-1.21	0.184	-1.2	0.0445	-1.15	0.122	-1.01	0.672	-1.05	0.488	1	0.968	-1.03	0.618	-1.11	0.259	1.1	0.427	1.001	0.909
4287	7.2	ATXN3	216657_at					1.11	0.145	1.003	0.935	1.06	0.00591	-1.01	0.65	1.05	0.188	-1.009	0.848	1.03	0.638	-1.03	0.0836	-1.02	0.402	1.03	0.436	1.08	0.0961	1.09	0.116	1	0.989
4287	7.2	ATXN3	217321_x_at					1.01	0.837	1.007	0.866	-1.02	0.267	1.01	0.668	1.01	0.458	1.02	0.493	1.01	0.563	1	0.988	1.01	0.784	-1.02	0.443	-1.02	0.658	1.01	0.792	1.04	0.48
4287	7.2	ATXN3	233182_3p_x_at			-1.04	0.65
4287	7.2	ATXN3	233182_x_at											-1.04	0.368	-1.001	0.982	1.02	0.604	-1.03	0.518
4287	7.2	ATXN3	235240_at											-1.13	0.379	-1.2	0.0272	-1.1	0.156	-1.08	0.489
4287	7.2	ATXN3	238723_at											-1.08	0.499	-1.1	0.393	-1.07	0.474	1.06	0.517
4287	7.2	ATXN3	36819_at
4287	7.2	ATXN3	670598	1.2	0.052
4287	7.2	ATXN3	82526_at
4287	7.2	ATXN3	g13518018_3p_a_at			1.07	0.685
4287	7.2	ATXN3	Hs.127712.0.S1_3p_x_at			1.09	0.302
4287	7.2	ATXN3	Hs.142043.0.A1_3p_at			-1.02	0.821
4287	7.2	ATXN3	Hs.169325.0.A1_3p_at			1.14	0.0692
4287	7.2	ATXN3	Hs.169325.0.S1_3p_at			1.17	0.0603
4287	7.2	ATXN3	Hs.46648.0.A1_3p_at			-1.1	0.624
4287	7.2	ATXN3	Hs.66521.0.S1_3p_a_at			-1.09	0.829
3831	7.9	KLC1	1660491	1.04	0.549
3831	7.9	KLC1	212877_at					-1.04	0.786	-1.65	0.0603	-1.65	0.0315	-1.3	0.266	-1.93	0.0534	-1.66	0.0506	-2.6	0.0548	-2	0.00857	-1.24	0.214	-1.17	0.348	-2.72	0.0277	-1.05	0.69	-1.009	0.404
3831	7.9	KLC1	212878_s_at					-1.07	0.246	-1.29	0.355	-1.25	0.37	-1.25	0.219	-1.34	0.386	-1.4	0.184	-2.21	0.0772	-2.69	0.00267	-1.13	0.577	1.05	0.775	-2.05	0.213	-1.09	0.66	-1.006	0.877
3831	7.9	KLC1	213656_s_at					-1.23	0.0504	1.11	0.382	1.23	0.0557	1.33	0.00256	1.27	0.164	1.4	0.00403	1.54	0.165	1.97	0.000219	1.27	0.126	1.06	0.67	-1.38	0.344	1.13	0.315	1.004	0.937
3831	7.9	KLC1	232036_at											1.05	0.467	1.1	0.027	1.13	0.044	1.08	0.12
3831	7.9	KLC1	240687	-1.04	0.315
3831	7.9	KLC1	39057_at
3831	7.9	KLC1	59677_at
3831	7.9	KLC1	Hs.117977.1.A1_3p_a_at			1.66	0.0636
3831	7.9	KLC1	Hs.156067.0.S1_3p_at			-1.08	0.412
3831	7.9	KLC1	Hs.274440.0.S1_3p_s_at			1.09	0.718
3831	7.9	KLC1	L04733_at
53615	7.2	MBD3	202463_s_at					-1.02	0.896	-1.01	0.918	1.05	0.458	1.03	0.618	-1.03	0.537	1.14	0.0268	-1.05	0.622	1	0.985	-1.02	0.911	-1.02	0.865	-1.13	0.163	-1.04	0.781	1.03	0.537
53615	7.2	MBD3	41160_at					1	0.993	-1.05	0.525	1.55	8.77e-05	1.18	0.0046	1.006	0.931	1.25	3.41e-05	-1.05	0.689	-1.02	0.813	1.09	0.607	1.09	0.118	-1.18	0.266	1.27	0.00661	1.03	0.0879
53615	7.2	MBD3	7100546	-1.01	0.799
53615	7.2	MBD3	g7710147_3p_s_at			1.05	0.586
