# Supplementary material for: Increased rate of sporadic and recurrent rare genic copy number variants in Parkinson's disease among Ashkenazi Jews
Source: Mol Genet Genomic Med. 2013 Jun 7;1(3):142–54. doi: 10.1002/mgg3.18 (PMC3782064; doi:10.1002/mgg3.18)
Supplement: Supplementary file 14 [file mgg30001-0142-SD14.xlsx]

## Sheet: Gene list for IPA
lrrk2	AATF
gba	ABCA11P
parkin	ACACA
dj1	ACYP1
snca	ADAMTSL5
uchl1	ADCYAP1
pink1	AGBL4
mapt	AHSA1
atp13a2	AICDA
	ANAPC2
	ANKRD9
	ANKS1A
	ANXA8
	ANXA8L1
	APC2
	ARFRP1
	ARPP21
	ARSK
	ARVCF
	ATG4B
	ATP5D
	ATXN3
	BCHE
	BNC2
	BOK
	BOP1
	BRWD1
	C14orf184
	C14orf79
	C17orf78
	C18orf2
	C18orf56
	C19orf25
	C19orf26
	C1QTNF9
	C1QTNF9B
	C22orf25
	C6orf176
	C7orf47
	C7orf51
	C7orf61
	C8orf48
	C9orf167
	C9orf169
	C9orf173
	CATSPERB
	CCNK
	CDC42BPA
	CDCA4
	CDH19
	CDH6
	CEBPA
	CEBPG
	CETN1
	CFH
	CHCHD3
	CINP
	CLEC4D
	CLEC4E
	CLEC6A
	CLUL1
	CNTNAP3B
	COBRA1
	COLEC12
	CPSF2
	CRISPLD1
	CYP2E1
	D2HGDH
	DCC
	DDT
	DDTL
	DDX52
	DEFB103A
	DEFB103B
	DEFB4B
	DGAT1
	DGCR8
	DHRS11
	DLC1
	DLG1
	DLST
	DTYMK
	DUSP14
	EIF2B2
	EML5
	ENOSF1
	EPSTI1
	EXD3
	EXOSC1
	FAM13B
	FAM164C
	FAM166A
	FAM190A
	FAM203A
	FAM35B
	FAM66D
	FAM75A6
	FAM81B
	FBLN5
	FBN2
	FBXW7
	FER1L5
	FLJ35024
	FLJ41200
	FPR3
	GGNBP2
	GLDC
	GOLGA8B
	GPR132
	GPR150
	GPRIN2
	GRID1
	GRIP1
	GSTT1
	GSTT2
	GSTT2B
	GSTTP1
	GSTTP2
	HAUS3
	HCG26
	HCP5
	HEATR7A
	HNF1B
	HSF1
	IGSF6
	IL33
	ING5
	INSL6
	INSM2
	ISM2
	JAK2
	KCNJ12
	KCNJ18
	KCNV2
	KGFLP1
	KIAA0020
	KLC1
	LHX1
	LIME1
	LMAN2L
	LOC100129722
	LOC100130238
	LOC100130700
	LOC100506474
	LOC146481
	LOC148189
	LOC220980
	LOC284100
	LOC391322
	LOC392196
	LOC441177
	LOC442028
	LOC619207
	LOC643650
	LOC728643
	LOC729444
	LOC729862
	LOC80054
	MACROD2
	MACROD2-AS1
	MAGI3
	MAST4
	MBD3
	MEPCE
	METTL9
	MEX3D
	MGMT
	MICA
	MICB
	MIDN
	MIPEP
	MIR1233-1
	MIR1233-2
	MIR1306
	MIR185
	MIR2276
	MIR2909
	MIR3140
	MIR3147
	MIR3618
	MIR4309
	MIR4800
	MLH3
	MMS19
	MRM1
	MRPL1
	MXD4
	MYO19
	MYOT
	NAT8L
	NCRNA00327
	NDOR1
	NDST4
	NDUFB1
	NEK9
	NEU4
	NFRSF6B
	NRARP
	NRXN1
	NSF
	NTS
	NUP155
	OR14I1
	OR2T10
	OR2T11
	OR2T27
	OR2T35
	OTOA
	OVOS2
	PCOTH
	PCSK4
	PEPD
	PGAM1
	PGF
	PHTF1
	PI4KAP1
	PIGG
	PIGW
	PILRA
	PILRB
	PKD2L2
	PLK5
	POLN
	PPP4R4
	PPYR1
	PROX2
	PSMG1
	PTPN21
	PTPN22
	RALGAPA1
	RANBP1
	RASSF9
	RBFOX1
	RCOR1
	REEP6
	RIMBP3
	RNF208
	RNF224
	RNF38
	RPS6KL1
	RRP12
	RSBN1
	RTEL1
	RTEL1T
	SACS
	SBNO2
	SCRT1
	SCXA
	SCXB
	SDK1
	SERPINA10
	SETD3
	SGCG
	SGCZ
	SIX2
	SLC2A4RG
	SLC34A3
	SLC5A10
	SLCO1B1
	SLCO1B3
	SLCO1B7
	SMEK1
	SNRPC
	SNX29
	SPAG11B
	SPATA13
	SPATA7
	SPRNP1
	SPTLC2
	SREK1
	SSNA1
	STAG1
	STK11
	SYCE1
	SYNRG
	SYT15
	T
	TADA2A
	TAF11
	TBCK
	TCF3
	TECPR2
	TECRL
	TEKT4
	THAP4
	THOC1
	TMED10
	TMEM191B
	TMEM203
	TNFRSF19
	TNFRSF6B
	TPRN
	TRAF3
	TRIP11
	TRMT2A
	TSC22D4
	TTC37
	TUBB2C
	TYMS
	UHRF1BP1
	ULK4
	UQCR11
	USP14
	USP17L2
	VLDLR
	VPS13C
	WAPAL
	WDR70
	WDR72
	WNT3
	XRCC3
	YES1
	YLPM1
	ZBTB46
	ZC3H14
	ZCWPW1
	ZDHHC16
	ZDHHC8
	ZFYVE21
	ZGPAT
	ZNF141
	ZNF350
	ZNF432
	ZNF577
	ZNF595
	ZNF613
	ZNF614
	ZNF615
	ZNF649
	ZNF658
	ZNF705D
	ZNF716
	ZNF718
	ZNF721
	ZNF732
	ZNF737
	ZNF841
	ZNF876P
	ZNHIT3
