# Supplementary material for: Increased rate of sporadic and recurrent rare genic copy number variants in Parkinson's disease among Ashkenazi Jews
Source: Mol Genet Genomic Med. 2013 Jun 7;1(3):142–54. doi: 10.1002/mgg3.18 (PMC3782064; doi:10.1002/mgg3.18)
Supplement: Supplementary file 15 [file mgg30001-0142-SD15.xlsx]

## Sheet: >=500kb individuals
PD ID	Family History	Sex	Status	Age*	NSEG	KB	KBAVG	CNV Region	Chr	Startbp	Endbp	Numsnp	Length	cn	Conf.	Gene	Dis_gene
PD3	no	M	case	45	1	1157.93	1157.93	chr9:43594114-44752042	9	43594114	44752042	33	1157929	3	64.292	CNTNAP3B,KGFLP1	0
PD81	no	M	case	60	1	1150.07	1150.07	chr13:22680577-23830645	13	22680577	23830645	404	1150069	3	1138.35	C1QTNF9,C1QTNF9B,MIPEP,MIR2276,NCRNA00327,PCOTH,SACS,SGCG,SPATA13,TNFRSF19	0
PD21	no	M	case	34	1	606.856	606.856	chr8:7213470-7820326	8	7213470	7820326	33	606857	1	49.804	DEFB103A,DEFB103B,DEFB104A,DEFB104B,DEFB105A,DEFB105B,DEFB106A,DEFB106B,DEFB107A,DEFB107B,DEFB4A,DEFB4B,FAM90A10,FAM90A13,FAM90A14,FAM90A18,FAM90A19,FAM90A7,FAM90A8,FAM90A9,SPAG11A,SPAG11B	0
PD22	no	M	case	62	1	571.31	571.31	chr3:832325-1403635	3	832325	1403635	260	571311	3	843.217	CNTN6	0
PD24	no	M	case	72	1	655.33	655.33	chr7:61681059-62336389	7	61681059	62336389	63	655331	3	160.352	LOC643955	52716
PD83	no	F	case	57	1	1030.1	1030.1	chr15:18842254-19872353	15	18842254	19872353	228	1030100	3	143.535	CXADRP2,GOLGA6L6,GOLGA8C,HERC2P3,LOC348120,LOC646214,LOC727924,NBEAP1,NF1P1,OR4M2,POTEB	0
PD35	no	F	case	68	1	976.825	976.825	chr17:32308947-33285772	17	32308947	33285772	182	976826	3	388.505	AATF,ACACA,C17orf78,DDX52,DUSP14,HNF1B,LHX1,LOC284100,MIR2909,SYNRG,TADA2A	0
PD38	no	M	case	56	1	661.394	661.394	chr7:61681059-62342453	7	61681059	62342453	63	661395	3	75.789	LOC643955	46652
PD44	no	F	case	66	2	2010.76	1005.38	chr15:18670469-19871292	15	18670469	19871292	287	1200824	3	229.062	CXADRP2,GOLGA6L6,GOLGA8C,HERC2P3,LOC348120,LOC646096,LOC646214,LOC727924,NBEAP1,NF1P1,OR4M2,POTEB	0
								chr5:65485952-66295884	5	65485952	66295884	220	809933	3	354.501	MAST4,SREK1	0
PD47	no	M	case	79	1	1746.94	1746.94	chr18:129767-1876712	18	129767	1876712	449	1746946	1	909.467	ADCYAP1,C18orf2,C18orf56,CETN1,CLUL1,COLEC12,ENOSF1,THOC1,TYMS,USP14,YES1	0
PD52	no	M	case	65	1	784.3	784.3	chr15:18719388-19503688	15	18719388	19503688	191	784301	1	151.945	CXADRP2,GOLGA6L6,GOLGA8C,HERC2P3,LOC348120,LOC646096,LOC646214,NBEAP1,NF1P1,POTEB	0
PD82	no	M	case	56	1	774.503	774.503	chr11:50396846-51171349	11	50396846	51171349	35	774504	3	40.303	LOC646813	60468
PD84	yes	M	case	80	1	917.698	917.698	chr15:18607432-19525130	15	18607432	19525130	234	917699	1	390.448	CXADRP2,GOLGA6L6,GOLGA8C,HERC2P3,LOC348120,LOC646096,LOC646214,NBEAP1,NF1P1,POTEB	0
PD66	no	M	case	74	1	548.694	548.694	chr2:12921803-13470497	2	12921803	13470497	143	548695	3	285.568	LOC100506474	0
Ctrl2	no	F	control	66	1	830.882	830.882	chr17:7113355-7944237	17	7113355	7944237	163	830883	1	70.736	ACAP1,ALOX12B,ALOX15B,ALOXE3,ATP1B2,C17orf61,C17orf61-PLSCR3,C17orf74,CD68,CHD3,CHRNB1,CNTROB,CYB5D1,DNAH2,EFNB3,EIF4A1,EIF5A,FGF11,FXR2,GPS2,GUCY2D,KCNAB3,KCTD11,KDM6B,LOC284023,LSMD1,MIR4314,MPDU1,NEURL4,NLGN2,PLSCR3,POLR2A,RPL29P2,SAT2,SCARNA21,SENP3,SENP3-EIF4A1,SHBG,SLC2A4,SLC35G6,SNORA48,SNORA67,SNORD10,SOX15,SPEM1,TMEM102,TMEM88,TMEM95,TNFSF12,TNFSF12-TNFSF13,TNFSF13,TNK1,TP53,TRAPPC1,WRAP…	0
Ctrl3	no	F	control	74	1	797.359	797.359	chr14:18520261-19317620	14	18520261	19317620	103	797360	3	27.778	OR11H2,OR4Q3,POTEG,POTEM	0
Ctrl8	no	F	control	72	1	816.816	816.816	chr1:145025789-145842605	1	145025789	145842605	214	816817	3	554.506	ACP6,BCL9,CHD1L,FMO5,GJA5,GJA8,LOC100289211,PDIA3P,PRKAB2	0
Ctrl36	no	M	control	88	1	506.005	506.005	chr15:19341464-19847469	15	19341464	19847469	53	506006	3	51.238	LOC348120,LOC727924,NF1P1	0
Ctrl37	no	F	control	71	1	655.33	655.33	chr7:61681059-62336389	7	61681059	62336389	63	655331	3	122.161	LOC643955	52716
Ctrl19	no	M	control	76	1	657.45	657.45	chr15:18805676-19463126	15	18805676	19463126	128	657451	3	68.269	CXADRP2,GOLGA6L6,GOLGA8C,HERC2P3,LOC348120,LOC646214,NBEAP1,NF1P1,POTEB	0
Ctrl38	no	F	control	58	1	548.041	548.041	chr3:855594-1403635	3	855594	1403635	266	548042	3	343.853	CNTN6	0
Ctrl39	no	F	control	66	1	729.697	729.697	chr4:34501287-35230984	4	34501287	35230984	154	729698	3	685.942	ARAP2	513031
Ctrl24	no	F	control	52	1	1070.42	1070.42	chr14:37785490-38855910	14	37785490	38855910	229	1070421	3	706.939	CLEC14A,CTAGE5,GEMIN2,LOC100288846,LOC283547,MIA2,PNN,SEC23A,TRAPPC6B	0
Ctrl26	no	M	control	58	1	1007.88	1007.88	chr6:61949597-62957473	6	61949597	62957473	133	1007877	3	271.288	KHDRBS2,MTRNR2L9	0
Ctrl29	no	M	control	69	1	681.339	681.339	chr8:8135489-8816828	8	8135489	8816828	274	681340	3	617.585	CLDN23,FLJ10661,MFHAS1,SGK223	0
Ctrl40	no	M	control	74	2	1185.9	592.952	chr7:61681059-62342453	7	61681059	62342453	63	661395	3	144.199	LOC643955	46652
								chr21:35847942-36372453	21	35847942	36372453	118	524512	3	320.63	CBR1,LOC100133286,MIR802,SETD4	0
Ctrl41	no	F	control	77	1	506.582	506.582	chr7:61106115-61612697	7	61106115	61612697	86	506583	3	99.535	LOC643955	776408
Note:	list of individuals and their CNV with length >=500kb in case and controls
	used for compare CNV average length >=500kb, case has (p=0.046, average length of large CNV with 1.24-folder larger in cases than in controls)
	*Age, age at onset for cases and age at examination for controls; cn, copy number; Conf.,confidence score
